# Supplementary material for: Identification and characterization of relapse-initiating cells in MLL-rearranged infant ALL by single-cell transcriptomics
Source: Leukemia. 2021 Jul 24;36(1):58–67. doi: 10.1038/s41375-021-01341-y (PMC8727302; doi:10.1038/s41375-021-01341-y)
Supplement: Supplementary file 2 — Supplementary Table 1 [file 41375_2021_1341_MOESM2_ESM.xlsx]

## Sheet: Sheet1
Supplementary Table 1: Single-cell RNA-seq primers
Well Position	Name	Sequence
A1	1	GCCGGTAATACGACTCACTATAGGGAGTTCTACAGTCCGACGATCNNNNNNCGTCTAATTTTTTTTTTTTTTTTTTTTTTTTTV
A2	2	GCCGGTAATACGACTCACTATAGGGAGTTCTACAGTCCGACGATCNNNNNNAGACTCGTTTTTTTTTTTTTTTTTTTTTTTTTV
A3	3	GCCGGTAATACGACTCACTATAGGGAGTTCTACAGTCCGACGATCNNNNNNGCACGTCATTTTTTTTTTTTTTTTTTTTTTTTV
A4	4	GCCGGTAATACGACTCACTATAGGGAGTTCTACAGTCCGACGATCNNNNNNTCAACGACTTTTTTTTTTTTTTTTTTTTTTTTV
A5	5	GCCGGTAATACGACTCACTATAGGGAGTTCTACAGTCCGACGATCNNNNNNATTTAGCGTTTTTTTTTTTTTTTTTTTTTTTTV
A6	6	GCCGGTAATACGACTCACTATAGGGAGTTCTACAGTCCGACGATCNNNNNNATACAGACTTTTTTTTTTTTTTTTTTTTTTTTV
A7	7	GCCGGTAATACGACTCACTATAGGGAGTTCTACAGTCCGACGATCNNNNNNTGCGTAGGTTTTTTTTTTTTTTTTTTTTTTTTV
A8	8	GCCGGTAATACGACTCACTATAGGGAGTTCTACAGTCCGACGATCNNNNNNTGGAGCTCTTTTTTTTTTTTTTTTTTTTTTTTV
A9	9	GCCGGTAATACGACTCACTATAGGGAGTTCTACAGTCCGACGATCNNNNNNTGAATACCTTTTTTTTTTTTTTTTTTTTTTTTV
A10	10	GCCGGTAATACGACTCACTATAGGGAGTTCTACAGTCCGACGATCNNNNNNTCTCACACTTTTTTTTTTTTTTTTTTTTTTTTV
A11	11	GCCGGTAATACGACTCACTATAGGGAGTTCTACAGTCCGACGATCNNNNNNTACTGGTATTTTTTTTTTTTTTTTTTTTTTTTV
A12	12	GCCGGTAATACGACTCACTATAGGGAGTTCTACAGTCCGACGATCNNNNNNACGATAGGTTTTTTTTTTTTTTTTTTTTTTTTV
A13	13	GCCGGTAATACGACTCACTATAGGGAGTTCTACAGTCCGACGATCNNNNNNGATGTCGATTTTTTTTTTTTTTTTTTTTTTTTV
A14	14	GCCGGTAATACGACTCACTATAGGGAGTTCTACAGTCCGACGATCNNNNNNTTACGGGTTTTTTTTTTTTTTTTTTTTTTTTTV
A15	15	GCCGGTAATACGACTCACTATAGGGAGTTCTACAGTCCGACGATCNNNNNNCACAGCATTTTTTTTTTTTTTTTTTTTTTTTTV
A16	16	GCCGGTAATACGACTCACTATAGGGAGTTCTACAGTCCGACGATCNNNNNNCTTTGACATTTTTTTTTTTTTTTTTTTTTTTTV
A17	17	GCCGGTAATACGACTCACTATAGGGAGTTCTACAGTCCGACGATCNNNNNNCCTTCAAGTTTTTTTTTTTTTTTTTTTTTTTTV
A18	18	GCCGGTAATACGACTCACTATAGGGAGTTCTACAGTCCGACGATCNNNNNNGAGTCCTGTTTTTTTTTTTTTTTTTTTTTTTTV
A19	19	GCCGGTAATACGACTCACTATAGGGAGTTCTACAGTCCGACGATCNNNNNNCACACTGATTTTTTTTTTTTTTTTTTTTTTTTV
A20	20	GCCGGTAATACGACTCACTATAGGGAGTTCTACAGTCCGACGATCNNNNNNGTTACAGGTTTTTTTTTTTTTTTTTTTTTTTTV
A21	21	GCCGGTAATACGACTCACTATAGGGAGTTCTACAGTCCGACGATCNNNNNNGGACCTTTTTTTTTTTTTTTTTTTTTTTTTTTV
A22	22	GCCGGTAATACGACTCACTATAGGGAGTTCTACAGTCCGACGATCNNNNNNTTCCGTTCTTTTTTTTTTTTTTTTTTTTTTTTV
A23	23	GCCGGTAATACGACTCACTATAGGGAGTTCTACAGTCCGACGATCNNNNNNACTGTTTGTTTTTTTTTTTTTTTTTTTTTTTTV
A24	24	GCCGGTAATACGACTCACTATAGGGAGTTCTACAGTCCGACGATCNNNNNNAAGTGGCTTTTTTTTTTTTTTTTTTTTTTTTTV
B1	25	GCCGGTAATACGACTCACTATAGGGAGTTCTACAGTCCGACGATCNNNNNNCTGTACAATTTTTTTTTTTTTTTTTTTTTTTTV
B2	26	GCCGGTAATACGACTCACTATAGGGAGTTCTACAGTCCGACGATCNNNNNNCGCAAAGTTTTTTTTTTTTTTTTTTTTTTTTTV
B3	27	GCCGGTAATACGACTCACTATAGGGAGTTCTACAGTCCGACGATCNNNNNNGTGCATGATTTTTTTTTTTTTTTTTTTTTTTTV
B4	28	GCCGGTAATACGACTCACTATAGGGAGTTCTACAGTCCGACGATCNNNNNNGTCATTAGTTTTTTTTTTTTTTTTTTTTTTTTV
B5	29	GCCGGTAATACGACTCACTATAGGGAGTTCTACAGTCCGACGATCNNNNNNAGCTCCTTTTTTTTTTTTTTTTTTTTTTTTTTV
B6	30	GCCGGTAATACGACTCACTATAGGGAGTTCTACAGTCCGACGATCNNNNNNTCACCCGATTTTTTTTTTTTTTTTTTTTTTTTV
B7	31	GCCGGTAATACGACTCACTATAGGGAGTTCTACAGTCCGACGATCNNNNNNGTTGCCACTTTTTTTTTTTTTTTTTTTTTTTTV
B8	32	GCCGGTAATACGACTCACTATAGGGAGTTCTACAGTCCGACGATCNNNNNNTGTACCAATTTTTTTTTTTTTTTTTTTTTTTTV
B9	33	GCCGGTAATACGACTCACTATAGGGAGTTCTACAGTCCGACGATCNNNNNNAACGAGGTTTTTTTTTTTTTTTTTTTTTTTTTV
B10	34	GCCGGTAATACGACTCACTATAGGGAGTTCTACAGTCCGACGATCNNNNNNAGCCACCATTTTTTTTTTTTTTTTTTTTTTTTV
B11	35	GCCGGTAATACGACTCACTATAGGGAGTTCTACAGTCCGACGATCNNNNNNGGTAATCATTTTTTTTTTTTTTTTTTTTTTTTV
B12	36	GCCGGTAATACGACTCACTATAGGGAGTTCTACAGTCCGACGATCNNNNNNCCAGTCCATTTTTTTTTTTTTTTTTTTTTTTTV
B13	37	GCCGGTAATACGACTCACTATAGGGAGTTCTACAGTCCGACGATCNNNNNNACCTCAGCTTTTTTTTTTTTTTTTTTTTTTTTV
B14	38	GCCGGTAATACGACTCACTATAGGGAGTTCTACAGTCCGACGATCNNNNNNGGTGGACTTTTTTTTTTTTTTTTTTTTTTTTTV
B15	39	GCCGGTAATACGACTCACTATAGGGAGTTCTACAGTCCGACGATCNNNNNNGACAAACCTTTTTTTTTTTTTTTTTTTTTTTTV
B16	40	GCCGGTAATACGACTCACTATAGGGAGTTCTACAGTCCGACGATCNNNNNNTAACTCCGTTTTTTTTTTTTTTTTTTTTTTTTV
B17	41	GCCGGTAATACGACTCACTATAGGGAGTTCTACAGTCCGACGATCNNNNNNACACCGTGTTTTTTTTTTTTTTTTTTTTTTTTV
B18	42	GCCGGTAATACGACTCACTATAGGGAGTTCTACAGTCCGACGATCNNNNNNGTAGAACGTTTTTTTTTTTTTTTTTTTTTTTTV
B19	43	GCCGGTAATACGACTCACTATAGGGAGTTCTACAGTCCGACGATCNNNNNNGGATTGACTTTTTTTTTTTTTTTTTTTTTTTTV
B20	44	GCCGGTAATACGACTCACTATAGGGAGTTCTACAGTCCGACGATCNNNNNNACGTATCCTTTTTTTTTTTTTTTTTTTTTTTTV
B21	45	GCCGGTAATACGACTCACTATAGGGAGTTCTACAGTCCGACGATCNNNNNNTTCGGAAATTTTTTTTTTTTTTTTTTTTTTTTV
B22	46	GCCGGTAATACGACTCACTATAGGGAGTTCTACAGTCCGACGATCNNNNNNAGTTGTGTTTTTTTTTTTTTTTTTTTTTTTTTV
B23	47	GCCGGTAATACGACTCACTATAGGGAGTTCTACAGTCCGACGATCNNNNNNAAGCACATTTTTTTTTTTTTTTTTTTTTTTTTV
B24	48	GCCGGTAATACGACTCACTATAGGGAGTTCTACAGTCCGACGATCNNNNNNCTGTCATTTTTTTTTTTTTTTTTTTTTTTTTTV
C1	49	GCCGGTAATACGACTCACTATAGGGAGTTCTACAGTCCGACGATCNNNNNNGTCCTATATTTTTTTTTTTTTTTTTTTTTTTTV
C2	50	GCCGGTAATACGACTCACTATAGGGAGTTCTACAGTCCGACGATCNNNNNNCTACGCTGTTTTTTTTTTTTTTTTTTTTTTTTV
C3	51	GCCGGTAATACGACTCACTATAGGGAGTTCTACAGTCCGACGATCNNNNNNGGGATTGTTTTTTTTTTTTTTTTTTTTTTTTTV
C4	52	GCCGGTAATACGACTCACTATAGGGAGTTCTACAGTCCGACGATCNNNNNNTGATGTAGTTTTTTTTTTTTTTTTTTTTTTTTV
C5	53	GCCGGTAATACGACTCACTATAGGGAGTTCTACAGTCCGACGATCNNNNNNTTCGCTGTTTTTTTTTTTTTTTTTTTTTTTTTV
C6	54	GCCGGTAATACGACTCACTATAGGGAGTTCTACAGTCCGACGATCNNNNNNGAAGACTTTTTTTTTTTTTTTTTTTTTTTTTTV
C7	55	GCCGGTAATACGACTCACTATAGGGAGTTCTACAGTCCGACGATCNNNNNNTCTGGGCATTTTTTTTTTTTTTTTTTTTTTTTV
C8	56	GCCGGTAATACGACTCACTATAGGGAGTTCTACAGTCCGACGATCNNNNNNCAACTAGATTTTTTTTTTTTTTTTTTTTTTTTV
C9	57	GCCGGTAATACGACTCACTATAGGGAGTTCTACAGTCCGACGATCNNNNNNCCATGGGATTTTTTTTTTTTTTTTTTTTTTTTV
C10	58	GCCGGTAATACGACTCACTATAGGGAGTTCTACAGTCCGACGATCNNNNNNATGCGACGTTTTTTTTTTTTTTTTTTTTTTTTV
C11	59	GCCGGTAATACGACTCACTATAGGGAGTTCTACAGTCCGACGATCNNNNNNGAGGGTAGTTTTTTTTTTTTTTTTTTTTTTTTV
C12	60	GCCGGTAATACGACTCACTATAGGGAGTTCTACAGTCCGACGATCNNNNNNCGGGTGAATTTTTTTTTTTTTTTTTTTTTTTTV
C13	61	GCCGGTAATACGACTCACTATAGGGAGTTCTACAGTCCGACGATCNNNNNNGCCATCTTTTTTTTTTTTTTTTTTTTTTTTTTV
C14	62	GCCGGTAATACGACTCACTATAGGGAGTTCTACAGTCCGACGATCNNNNNNGCATAATCTTTTTTTTTTTTTTTTTTTTTTTTV
C15	63	GCCGGTAATACGACTCACTATAGGGAGTTCTACAGTCCGACGATCNNNNNNTCTATGGTTTTTTTTTTTTTTTTTTTTTTTTTV
C16	64	GCCGGTAATACGACTCACTATAGGGAGTTCTACAGTCCGACGATCNNNNNNAGGACTTATTTTTTTTTTTTTTTTTTTTTTTTV
C17	65	GCCGGTAATACGACTCACTATAGGGAGTTCTACAGTCCGACGATCNNNNNNCGTGATTCTTTTTTTTTTTTTTTTTTTTTTTTV
C18	66	GCCGGTAATACGACTCACTATAGGGAGTTCTACAGTCCGACGATCNNNNNNACTAGCGATTTTTTTTTTTTTTTTTTTTTTTTV
C19	67	GCCGGTAATACGACTCACTATAGGGAGTTCTACAGTCCGACGATCNNNNNNGTAACTCCTTTTTTTTTTTTTTTTTTTTTTTTV
C20	68	GCCGGTAATACGACTCACTATAGGGAGTTCTACAGTCCGACGATCNNNNNNCGGAAGTGTTTTTTTTTTTTTTTTTTTTTTTTV
C21	69	GCCGGTAATACGACTCACTATAGGGAGTTCTACAGTCCGACGATCNNNNNNCCGAGTACTTTTTTTTTTTTTTTTTTTTTTTTV
C22	70	GCCGGTAATACGACTCACTATAGGGAGTTCTACAGTCCGACGATCNNNNNNGACGCAATTTTTTTTTTTTTTTTTTTTTTTTTV
C23	71	GCCGGTAATACGACTCACTATAGGGAGTTCTACAGTCCGACGATCNNNNNNACCTGGAGTTTTTTTTTTTTTTTTTTTTTTTTV
C24	72	GCCGGTAATACGACTCACTATAGGGAGTTCTACAGTCCGACGATCNNNNNNCATGGGTTTTTTTTTTTTTTTTTTTTTTTTTTV
D1	73	GCCGGTAATACGACTCACTATAGGGAGTTCTACAGTCCGACGATCNNNNNNATTCCTAGTTTTTTTTTTTTTTTTTTTTTTTTV
D2	74	GCCGGTAATACGACTCACTATAGGGAGTTCTACAGTCCGACGATCNNNNNNAATCATGCTTTTTTTTTTTTTTTTTTTTTTTTV
D3	75	GCCGGTAATACGACTCACTATAGGGAGTTCTACAGTCCGACGATCNNNNNNGCTTCCCTTTTTTTTTTTTTTTTTTTTTTTTTV
D4	76	GCCGGTAATACGACTCACTATAGGGAGTTCTACAGTCCGACGATCNNNNNNAGGTAAAGTTTTTTTTTTTTTTTTTTTTTTTTV
D5	77	GCCGGTAATACGACTCACTATAGGGAGTTCTACAGTCCGACGATCNNNNNNCCACAACTTTTTTTTTTTTTTTTTTTTTTTTTV
D6	78	GCCGGTAATACGACTCACTATAGGGAGTTCTACAGTCCGACGATCNNNNNNACAGGCATTTTTTTTTTTTTTTTTTTTTTTTTV
D7	79	GCCGGTAATACGACTCACTATAGGGAGTTCTACAGTCCGACGATCNNNNNNTTTGTGTCTTTTTTTTTTTTTTTTTTTTTTTTV
D8	80	GCCGGTAATACGACTCACTATAGGGAGTTCTACAGTCCGACGATCNNNNNNTGAGCATATTTTTTTTTTTTTTTTTTTTTTTTV
D9	81	GCCGGTAATACGACTCACTATAGGGAGTTCTACAGTCCGACGATCNNNNNNTTAGACGCTTTTTTTTTTTTTTTTTTTTTTTTV
D10	82	GCCGGTAATACGACTCACTATAGGGAGTTCTACAGTCCGACGATCNNNNNNCGCTTGCTTTTTTTTTTTTTTTTTTTTTTTTTV
D11	83	GCCGGTAATACGACTCACTATAGGGAGTTCTACAGTCCGACGATCNNNNNNAGTCTGCCTTTTTTTTTTTTTTTTTTTTTTTTV
D12	84	GCCGGTAATACGACTCACTATAGGGAGTTCTACAGTCCGACGATCNNNNNNCATAGTCGTTTTTTTTTTTTTTTTTTTTTTTTV
D13	85	GCCGGTAATACGACTCACTATAGGGAGTTCTACAGTCCGACGATCNNNNNNTCTTGCTGTTTTTTTTTTTTTTTTTTTTTTTTV
D14	86	GCCGGTAATACGACTCACTATAGGGAGTTCTACAGTCCGACGATCNNNNNNGGGACAACTTTTTTTTTTTTTTTTTTTTTTTTV
D15	87	GCCGGTAATACGACTCACTATAGGGAGTTCTACAGTCCGACGATCNNNNNNATATTCCCTTTTTTTTTTTTTTTTTTTTTTTTV
D16	88	GCCGGTAATACGACTCACTATAGGGAGTTCTACAGTCCGACGATCNNNNNNTGTTAAGCTTTTTTTTTTTTTTTTTTTTTTTTV
D17	89	GCCGGTAATACGACTCACTATAGGGAGTTCTACAGTCCGACGATCNNNNNNTACGCCTCTTTTTTTTTTTTTTTTTTTTTTTTV
D18	90	GCCGGTAATACGACTCACTATAGGGAGTTCTACAGTCCGACGATCNNNNNNCACTTATCTTTTTTTTTTTTTTTTTTTTTTTTV
D19	91	GCCGGTAATACGACTCACTATAGGGAGTTCTACAGTCCGACGATCNNNNNNACCGCTAATTTTTTTTTTTTTTTTTTTTTTTTV
D20	92	GCCGGTAATACGACTCACTATAGGGAGTTCTACAGTCCGACGATCNNNNNNTAAGGTCCTTTTTTTTTTTTTTTTTTTTTTTTV
D21	93	GCCGGTAATACGACTCACTATAGGGAGTTCTACAGTCCGACGATCNNNNNNGAAAGGTGTTTTTTTTTTTTTTTTTTTTTTTTV
D22	94	GCCGGTAATACGACTCACTATAGGGAGTTCTACAGTCCGACGATCNNNNNNACGTTGTATTTTTTTTTTTTTTTTTTTTTTTTV
D23	95	GCCGGTAATACGACTCACTATAGGGAGTTCTACAGTCCGACGATCNNNNNNGCAGAGAATTTTTTTTTTTTTTTTTTTTTTTTV
D24	96	GCCGGTAATACGACTCACTATAGGGAGTTCTACAGTCCGACGATCNNNNNNGCATTTGGTTTTTTTTTTTTTTTTTTTTTTTTV
E1	97	GCCGGTAATACGACTCACTATAGGGAGTTCTACAGTCCGACGATCNNNNNNTAGTGTGCTTTTTTTTTTTTTTTTTTTTTTTTV
E2	98	GCCGGTAATACGACTCACTATAGGGAGTTCTACAGTCCGACGATCNNNNNNTACAAGGGTTTTTTTTTTTTTTTTTTTTTTTTV
E3	99	GCCGGTAATACGACTCACTATAGGGAGTTCTACAGTCCGACGATCNNNNNNGGACTACTTTTTTTTTTTTTTTTTTTTTTTTTV
E4	100	GCCGGTAATACGACTCACTATAGGGAGTTCTACAGTCCGACGATCNNNNNNTCCCTAGATTTTTTTTTTTTTTTTTTTTTTTTV
E5	101	GCCGGTAATACGACTCACTATAGGGAGTTCTACAGTCCGACGATCNNNNNNATGAGCAGTTTTTTTTTTTTTTTTTTTTTTTTV
E6	102	GCCGGTAATACGACTCACTATAGGGAGTTCTACAGTCCGACGATCNNNNNNTACTGCTGTTTTTTTTTTTTTTTTTTTTTTTTV
E7	103	GCCGGTAATACGACTCACTATAGGGAGTTCTACAGTCCGACGATCNNNNNNCTGACTGTTTTTTTTTTTTTTTTTTTTTTTTTV
E8	104	GCCGGTAATACGACTCACTATAGGGAGTTCTACAGTCCGACGATCNNNNNNCAGCGATTTTTTTTTTTTTTTTTTTTTTTTTTV
E9	105	GCCGGTAATACGACTCACTATAGGGAGTTCTACAGTCCGACGATCNNNNNNGTTCGCTATTTTTTTTTTTTTTTTTTTTTTTTV
E10	106	GCCGGTAATACGACTCACTATAGGGAGTTCTACAGTCCGACGATCNNNNNNCATCTCACTTTTTTTTTTTTTTTTTTTTTTTTV
E11	107	GCCGGTAATACGACTCACTATAGGGAGTTCTACAGTCCGACGATCNNNNNNTCTGCCTATTTTTTTTTTTTTTTTTTTTTTTTV
E12	108	GCCGGTAATACGACTCACTATAGGGAGTTCTACAGTCCGACGATCNNNNNNCTGGCTAATTTTTTTTTTTTTTTTTTTTTTTTV
E13	109	GCCGGTAATACGACTCACTATAGGGAGTTCTACAGTCCGACGATCNNNNNNGATTGCTCTTTTTTTTTTTTTTTTTTTTTTTTV
E14	110	GCCGGTAATACGACTCACTATAGGGAGTTCTACAGTCCGACGATCNNNNNNGGGTTATGTTTTTTTTTTTTTTTTTTTTTTTTV
E15	111	GCCGGTAATACGACTCACTATAGGGAGTTCTACAGTCCGACGATCNNNNNNCTTCGTACTTTTTTTTTTTTTTTTTTTTTTTTV
E16	112	GCCGGTAATACGACTCACTATAGGGAGTTCTACAGTCCGACGATCNNNNNNGAAACTGCTTTTTTTTTTTTTTTTTTTTTTTTV
E17	113	GCCGGTAATACGACTCACTATAGGGAGTTCTACAGTCCGACGATCNNNNNNTACCAGACTTTTTTTTTTTTTTTTTTTTTTTTV
E18	114	GCCGGTAATACGACTCACTATAGGGAGTTCTACAGTCCGACGATCNNNNNNTTGCAACCTTTTTTTTTTTTTTTTTTTTTTTTV
E19	115	GCCGGTAATACGACTCACTATAGGGAGTTCTACAGTCCGACGATCNNNNNNTTAGGACGTTTTTTTTTTTTTTTTTTTTTTTTV
E20	116	GCCGGTAATACGACTCACTATAGGGAGTTCTACAGTCCGACGATCNNNNNNTATCCACGTTTTTTTTTTTTTTTTTTTTTTTTV
E21	117	GCCGGTAATACGACTCACTATAGGGAGTTCTACAGTCCGACGATCNNNNNNTCTAGAGGTTTTTTTTTTTTTTTTTTTTTTTTV
E22	118	GCCGGTAATACGACTCACTATAGGGAGTTCTACAGTCCGACGATCNNNNNNCAGATCGTTTTTTTTTTTTTTTTTTTTTTTTTV
E23	119	GCCGGTAATACGACTCACTATAGGGAGTTCTACAGTCCGACGATCNNNNNNATGTGCGTTTTTTTTTTTTTTTTTTTTTTTTTV
E24	120	GCCGGTAATACGACTCACTATAGGGAGTTCTACAGTCCGACGATCNNNNNNAAGTCTCGTTTTTTTTTTTTTTTTTTTTTTTTV
F1	121	GCCGGTAATACGACTCACTATAGGGAGTTCTACAGTCCGACGATCNNNNNNCTAGCAACTTTTTTTTTTTTTTTTTTTTTTTTV
F2	122	GCCGGTAATACGACTCACTATAGGGAGTTCTACAGTCCGACGATCNNNNNNTTCCTACCTTTTTTTTTTTTTTTTTTTTTTTTV
F3	123	GCCGGTAATACGACTCACTATAGGGAGTTCTACAGTCCGACGATCNNNNNNTCCTAGCTTTTTTTTTTTTTTTTTTTTTTTTTV
F4	124	GCCGGTAATACGACTCACTATAGGGAGTTCTACAGTCCGACGATCNNNNNNGGTTCTGATTTTTTTTTTTTTTTTTTTTTTTTV
F5	125	GCCGGTAATACGACTCACTATAGGGAGTTCTACAGTCCGACGATCNNNNNNACGTACTGTTTTTTTTTTTTTTTTTTTTTTTTV
F6	126	GCCGGTAATACGACTCACTATAGGGAGTTCTACAGTCCGACGATCNNNNNNGTGAACTCTTTTTTTTTTTTTTTTTTTTTTTTV
F7	127	GCCGGTAATACGACTCACTATAGGGAGTTCTACAGTCCGACGATCNNNNNNGGCGATTTTTTTTTTTTTTTTTTTTTTTTTTTV
F8	128	GCCGGTAATACGACTCACTATAGGGAGTTCTACAGTCCGACGATCNNNNNNAATCGGCATTTTTTTTTTTTTTTTTTTTTTTTV
F9	129	GCCGGTAATACGACTCACTATAGGGAGTTCTACAGTCCGACGATCNNNNNNGCGTATAGTTTTTTTTTTTTTTTTTTTTTTTTV
F10	130	GCCGGTAATACGACTCACTATAGGGAGTTCTACAGTCCGACGATCNNNNNNCCGATTCTTTTTTTTTTTTTTTTTTTTTTTTTV
F11	131	GCCGGTAATACGACTCACTATAGGGAGTTCTACAGTCCGACGATCNNNNNNCTATAGGCTTTTTTTTTTTTTTTTTTTTTTTTV
F12	132	GCCGGTAATACGACTCACTATAGGGAGTTCTACAGTCCGACGATCNNNNNNCTTGTGCATTTTTTTTTTTTTTTTTTTTTTTTV
F13	133	GCCGGTAATACGACTCACTATAGGGAGTTCTACAGTCCGACGATCNNNNNNCAGTGACATTTTTTTTTTTTTTTTTTTTTTTTV
F14	134	GCCGGTAATACGACTCACTATAGGGAGTTCTACAGTCCGACGATCNNNNNNACGCTCTTTTTTTTTTTTTTTTTTTTTTTTTTV
F15	135	GCCGGTAATACGACTCACTATAGGGAGTTCTACAGTCCGACGATCNNNNNNATAGGAGCTTTTTTTTTTTTTTTTTTTTTTTTV
F16	136	GCCGGTAATACGACTCACTATAGGGAGTTCTACAGTCCGACGATCNNNNNNGTTCTGCTTTTTTTTTTTTTTTTTTTTTTTTTV
F17	137	GCCGGTAATACGACTCACTATAGGGAGTTCTACAGTCCGACGATCNNNNNNTAGACGCTTTTTTTTTTTTTTTTTTTTTTTTTV
F18	138	GCCGGTAATACGACTCACTATAGGGAGTTCTACAGTCCGACGATCNNNNNNCGTATCAGTTTTTTTTTTTTTTTTTTTTTTTTV
F19	139	GCCGGTAATACGACTCACTATAGGGAGTTCTACAGTCCGACGATCNNNNNNTTGTTCCGTTTTTTTTTTTTTTTTTTTTTTTTV
F20	140	GCCGGTAATACGACTCACTATAGGGAGTTCTACAGTCCGACGATCNNNNNNTAGGTCACTTTTTTTTTTTTTTTTTTTTTTTTV
F21	141	GCCGGTAATACGACTCACTATAGGGAGTTCTACAGTCCGACGATCNNNNNNATACACGGTTTTTTTTTTTTTTTTTTTTTTTTV
F22	142	GCCGGTAATACGACTCACTATAGGGAGTTCTACAGTCCGACGATCNNNNNNCGAGAATGTTTTTTTTTTTTTTTTTTTTTTTTV
F23	143	GCCGGTAATACGACTCACTATAGGGAGTTCTACAGTCCGACGATCNNNNNNCGCTATAGTTTTTTTTTTTTTTTTTTTTTTTTV
F24	144	GCCGGTAATACGACTCACTATAGGGAGTTCTACAGTCCGACGATCNNNNNNGTATCGCTTTTTTTTTTTTTTTTTTTTTTTTTV
G1	145	GCCGGTAATACGACTCACTATAGGGAGTTCTACAGTCCGACGATCNNNNNNCGGTGTTTTTTTTTTTTTTTTTTTTTTTTTTTV
G2	146	GCCGGTAATACGACTCACTATAGGGAGTTCTACAGTCCGACGATCNNNNNNCAAGGTGTTTTTTTTTTTTTTTTTTTTTTTTTV
G3	147	GCCGGTAATACGACTCACTATAGGGAGTTCTACAGTCCGACGATCNNNNNNAGAACCACTTTTTTTTTTTTTTTTTTTTTTTTV
G4	148	GCCGGTAATACGACTCACTATAGGGAGTTCTACAGTCCGACGATCNNNNNNAAGCTGCATTTTTTTTTTTTTTTTTTTTTTTTV
G5	149	GCCGGTAATACGACTCACTATAGGGAGTTCTACAGTCCGACGATCNNNNNNACGGATGTTTTTTTTTTTTTTTTTTTTTTTTTV
G6	150	GCCGGTAATACGACTCACTATAGGGAGTTCTACAGTCCGACGATCNNNNNNAGTGGGATTTTTTTTTTTTTTTTTTTTTTTTTV
G7	151	GCCGGTAATACGACTCACTATAGGGAGTTCTACAGTCCGACGATCNNNNNNAGGGACAATTTTTTTTTTTTTTTTTTTTTTTTV
G8	152	GCCGGTAATACGACTCACTATAGGGAGTTCTACAGTCCGACGATCNNNNNNGTGTAACCTTTTTTTTTTTTTTTTTTTTTTTTV
G9	153	GCCGGTAATACGACTCACTATAGGGAGTTCTACAGTCCGACGATCNNNNNNCAAGAGACTTTTTTTTTTTTTTTTTTTTTTTTV
G10	154	GCCGGTAATACGACTCACTATAGGGAGTTCTACAGTCCGACGATCNNNNNNGTCCGTAATTTTTTTTTTTTTTTTTTTTTTTTV
G11	155	GCCGGTAATACGACTCACTATAGGGAGTTCTACAGTCCGACGATCNNNNNNTGGTTGTCTTTTTTTTTTTTTTTTTTTTTTTTV
G12	156	GCCGGTAATACGACTCACTATAGGGAGTTCTACAGTCCGACGATCNNNNNNAGGCATCTTTTTTTTTTTTTTTTTTTTTTTTTV
G13	157	GCCGGTAATACGACTCACTATAGGGAGTTCTACAGTCCGACGATCNNNNNNGTCTACCTTTTTTTTTTTTTTTTTTTTTTTTTV
G14	158	GCCGGTAATACGACTCACTATAGGGAGTTCTACAGTCCGACGATCNNNNNNGTTCAGTGTTTTTTTTTTTTTTTTTTTTTTTTV
G15	159	GCCGGTAATACGACTCACTATAGGGAGTTCTACAGTCCGACGATCNNNNNNGCCACAAATTTTTTTTTTTTTTTTTTTTTTTTV
G16	160	GCCGGTAATACGACTCACTATAGGGAGTTCTACAGTCCGACGATCNNNNNNGAGAACGATTTTTTTTTTTTTTTTTTTTTTTTV
G17	161	GCCGGTAATACGACTCACTATAGGGAGTTCTACAGTCCGACGATCNNNNNNGCTGTAACTTTTTTTTTTTTTTTTTTTTTTTTV
G18	162	GCCGGTAATACGACTCACTATAGGGAGTTCTACAGTCCGACGATCNNNNNNTCAGCTTGTTTTTTTTTTTTTTTTTTTTTTTTV
G19	163	GCCGGTAATACGACTCACTATAGGGAGTTCTACAGTCCGACGATCNNNNNNTTCCCTCATTTTTTTTTTTTTTTTTTTTTTTTV
G20	164	GCCGGTAATACGACTCACTATAGGGAGTTCTACAGTCCGACGATCNNNNNNTCGACTCATTTTTTTTTTTTTTTTTTTTTTTTV
G21	165	GCCGGTAATACGACTCACTATAGGGAGTTCTACAGTCCGACGATCNNNNNNGTGATGTCTTTTTTTTTTTTTTTTTTTTTTTTV
G22	166	GCCGGTAATACGACTCACTATAGGGAGTTCTACAGTCCGACGATCNNNNNNATCGGTTGTTTTTTTTTTTTTTTTTTTTTTTTV
G23	167	GCCGGTAATACGACTCACTATAGGGAGTTCTACAGTCCGACGATCNNNNNNCCATTTCCTTTTTTTTTTTTTTTTTTTTTTTTV
G24	168	GCCGGTAATACGACTCACTATAGGGAGTTCTACAGTCCGACGATCNNNNNNCTGAAGGATTTTTTTTTTTTTTTTTTTTTTTTV
H1	169	GCCGGTAATACGACTCACTATAGGGAGTTCTACAGTCCGACGATCNNNNNNGAGTCTGTTTTTTTTTTTTTTTTTTTTTTTTTV
H2	170	GCCGGTAATACGACTCACTATAGGGAGTTCTACAGTCCGACGATCNNNNNNTCGCCATTTTTTTTTTTTTTTTTTTTTTTTTTV
H3	171	GCCGGTAATACGACTCACTATAGGGAGTTCTACAGTCCGACGATCNNNNNNCGGTAATCTTTTTTTTTTTTTTTTTTTTTTTTV
H4	172	GCCGGTAATACGACTCACTATAGGGAGTTCTACAGTCCGACGATCNNNNNNCCTGACAATTTTTTTTTTTTTTTTTTTTTTTTV
H5	173	GCCGGTAATACGACTCACTATAGGGAGTTCTACAGTCCGACGATCNNNNNNAAGACAGCTTTTTTTTTTTTTTTTTTTTTTTTV
H6	174	GCCGGTAATACGACTCACTATAGGGAGTTCTACAGTCCGACGATCNNNNNNTGCGGTATTTTTTTTTTTTTTTTTTTTTTTTTV
H7	175	GCCGGTAATACGACTCACTATAGGGAGTTCTACAGTCCGACGATCNNNNNNTATCTCGCTTTTTTTTTTTTTTTTTTTTTTTTV
H8	176	GCCGGTAATACGACTCACTATAGGGAGTTCTACAGTCCGACGATCNNNNNNTTCACGTGTTTTTTTTTTTTTTTTTTTTTTTTV
H9	177	GCCGGTAATACGACTCACTATAGGGAGTTCTACAGTCCGACGATCNNNNNNCCCCTATTTTTTTTTTTTTTTTTTTTTTTTTTV
H10	178	GCCGGTAATACGACTCACTATAGGGAGTTCTACAGTCCGACGATCNNNNNNTATCCTGCTTTTTTTTTTTTTTTTTTTTTTTTV
H11	179	GCCGGTAATACGACTCACTATAGGGAGTTCTACAGTCCGACGATCNNNNNNCCTTCGTATTTTTTTTTTTTTTTTTTTTTTTTV
H12	180	GCCGGTAATACGACTCACTATAGGGAGTTCTACAGTCCGACGATCNNNNNNCAAAGTGGTTTTTTTTTTTTTTTTTTTTTTTTV
H13	181	GCCGGTAATACGACTCACTATAGGGAGTTCTACAGTCCGACGATCNNNNNNGTCTCACATTTTTTTTTTTTTTTTTTTTTTTTV
H14	182	GCCGGTAATACGACTCACTATAGGGAGTTCTACAGTCCGACGATCNNNNNNCAGATACCTTTTTTTTTTTTTTTTTTTTTTTTV
H15	183	GCCGGTAATACGACTCACTATAGGGAGTTCTACAGTCCGACGATCNNNNNNCCTACACATTTTTTTTTTTTTTTTTTTTTTTTV
H16	184	GCCGGTAATACGACTCACTATAGGGAGTTCTACAGTCCGACGATCNNNNNNAGCAGAACTTTTTTTTTTTTTTTTTTTTTTTTV
H17	185	GCCGGTAATACGACTCACTATAGGGAGTTCTACAGTCCGACGATCNNNNNNTTTGAGGGTTTTTTTTTTTTTTTTTTTTTTTTV
H18	186	GCCGGTAATACGACTCACTATAGGGAGTTCTACAGTCCGACGATCNNNNNNAAACAGGCTTTTTTTTTTTTTTTTTTTTTTTTV
H19	187	GCCGGTAATACGACTCACTATAGGGAGTTCTACAGTCCGACGATCNNNNNNTGATCCTCTTTTTTTTTTTTTTTTTTTTTTTTV
H20	188	GCCGGTAATACGACTCACTATAGGGAGTTCTACAGTCCGACGATCNNNNNNGAGAAGAGTTTTTTTTTTTTTTTTTTTTTTTTV
H21	189	GCCGGTAATACGACTCACTATAGGGAGTTCTACAGTCCGACGATCNNNNNNCGTAATCGTTTTTTTTTTTTTTTTTTTTTTTTV
H22	190	GCCGGTAATACGACTCACTATAGGGAGTTCTACAGTCCGACGATCNNNNNNCGAATGCATTTTTTTTTTTTTTTTTTTTTTTTV
H23	191	GCCGGTAATACGACTCACTATAGGGAGTTCTACAGTCCGACGATCNNNNNNTGAAAGCGTTTTTTTTTTTTTTTTTTTTTTTTV
H24	192	GCCGGTAATACGACTCACTATAGGGAGTTCTACAGTCCGACGATCNNNNNNCGTAGAAGTTTTTTTTTTTTTTTTTTTTTTTTV
I1	193	GCCGGTAATACGACTCACTATAGGGAGTTCTACAGTCCGACGATCNNNNNNCCAGAAAGTTTTTTTTTTTTTTTTTTTTTTTTV
I2	194	GCCGGTAATACGACTCACTATAGGGAGTTCTACAGTCCGACGATCNNNNNNCTTACGACTTTTTTTTTTTTTTTTTTTTTTTTV
I3	195	GCCGGTAATACGACTCACTATAGGGAGTTCTACAGTCCGACGATCNNNNNNCCGCATTTTTTTTTTTTTTTTTTTTTTTTTTTV
I4	196	GCCGGTAATACGACTCACTATAGGGAGTTCTACAGTCCGACGATCNNNNNNACGATCCTTTTTTTTTTTTTTTTTTTTTTTTTV
I5	197	GCCGGTAATACGACTCACTATAGGGAGTTCTACAGTCCGACGATCNNNNNNAGGATGGATTTTTTTTTTTTTTTTTTTTTTTTV
I6	198	GCCGGTAATACGACTCACTATAGGGAGTTCTACAGTCCGACGATCNNNNNNTCGGTTGATTTTTTTTTTTTTTTTTTTTTTTTV
I7	199	GCCGGTAATACGACTCACTATAGGGAGTTCTACAGTCCGACGATCNNNNNNTCTGTGAGTTTTTTTTTTTTTTTTTTTTTTTTV
I8	200	GCCGGTAATACGACTCACTATAGGGAGTTCTACAGTCCGACGATCNNNNNNACCACGATTTTTTTTTTTTTTTTTTTTTTTTTV
I9	201	GCCGGTAATACGACTCACTATAGGGAGTTCTACAGTCCGACGATCNNNNNNGGCTCTATTTTTTTTTTTTTTTTTTTTTTTTTV
I10	202	GCCGGTAATACGACTCACTATAGGGAGTTCTACAGTCCGACGATCNNNNNNTACTGCACTTTTTTTTTTTTTTTTTTTTTTTTV
I11	203	GCCGGTAATACGACTCACTATAGGGAGTTCTACAGTCCGACGATCNNNNNNCATGTCACTTTTTTTTTTTTTTTTTTTTTTTTV
I12	204	GCCGGTAATACGACTCACTATAGGGAGTTCTACAGTCCGACGATCNNNNNNAAGGAGCATTTTTTTTTTTTTTTTTTTTTTTTV
I13	205	GCCGGTAATACGACTCACTATAGGGAGTTCTACAGTCCGACGATCNNNNNNAACCGCTTTTTTTTTTTTTTTTTTTTTTTTTTV
I14	206	GCCGGTAATACGACTCACTATAGGGAGTTCTACAGTCCGACGATCNNNNNNCAACCATGTTTTTTTTTTTTTTTTTTTTTTTTV
I15	207	GCCGGTAATACGACTCACTATAGGGAGTTCTACAGTCCGACGATCNNNNNNAGAACAGGTTTTTTTTTTTTTTTTTTTTTTTTV
I16	208	GCCGGTAATACGACTCACTATAGGGAGTTCTACAGTCCGACGATCNNNNNNTAAGCCGTTTTTTTTTTTTTTTTTTTTTTTTTV
I17	209	GCCGGTAATACGACTCACTATAGGGAGTTCTACAGTCCGACGATCNNNNNNGATGCTCTTTTTTTTTTTTTTTTTTTTTTTTTV
I18	210	GCCGGTAATACGACTCACTATAGGGAGTTCTACAGTCCGACGATCNNNNNNCTAGTTCCTTTTTTTTTTTTTTTTTTTTTTTTV
I19	211	GCCGGTAATACGACTCACTATAGGGAGTTCTACAGTCCGACGATCNNNNNNGATCACCTTTTTTTTTTTTTTTTTTTTTTTTTV
I20	212	GCCGGTAATACGACTCACTATAGGGAGTTCTACAGTCCGACGATCNNNNNNGATCGAAGTTTTTTTTTTTTTTTTTTTTTTTTV
I21	213	GCCGGTAATACGACTCACTATAGGGAGTTCTACAGTCCGACGATCNNNNNNGCTTCTTCTTTTTTTTTTTTTTTTTTTTTTTTV
I22	214	GCCGGTAATACGACTCACTATAGGGAGTTCTACAGTCCGACGATCNNNNNNTGGTGAGTTTTTTTTTTTTTTTTTTTTTTTTTV
I23	215	GCCGGTAATACGACTCACTATAGGGAGTTCTACAGTCCGACGATCNNNNNNCACTATCCTTTTTTTTTTTTTTTTTTTTTTTTV
I24	216	GCCGGTAATACGACTCACTATAGGGAGTTCTACAGTCCGACGATCNNNNNNGTAATCCGTTTTTTTTTTTTTTTTTTTTTTTTV
J1	217	GCCGGTAATACGACTCACTATAGGGAGTTCTACAGTCCGACGATCNNNNNNCAGATAGCTTTTTTTTTTTTTTTTTTTTTTTTV
J2	218	GCCGGTAATACGACTCACTATAGGGAGTTCTACAGTCCGACGATCNNNNNNCCGTCTAATTTTTTTTTTTTTTTTTTTTTTTTV
J3	219	GCCGGTAATACGACTCACTATAGGGAGTTCTACAGTCCGACGATCNNNNNNTACCTGTCTTTTTTTTTTTTTTTTTTTTTTTTV
J4	220	GCCGGTAATACGACTCACTATAGGGAGTTCTACAGTCCGACGATCNNNNNNTATTCGGGTTTTTTTTTTTTTTTTTTTTTTTTV
J5	221	GCCGGTAATACGACTCACTATAGGGAGTTCTACAGTCCGACGATCNNNNNNGTTGGTGATTTTTTTTTTTTTTTTTTTTTTTTV
J6	222	GCCGGTAATACGACTCACTATAGGGAGTTCTACAGTCCGACGATCNNNNNNTAGCTACCTTTTTTTTTTTTTTTTTTTTTTTTV
J7	223	GCCGGTAATACGACTCACTATAGGGAGTTCTACAGTCCGACGATCNNNNNNGACTTGAGTTTTTTTTTTTTTTTTTTTTTTTTV
J8	224	GCCGGTAATACGACTCACTATAGGGAGTTCTACAGTCCGACGATCNNNNNNTTCAGCGTTTTTTTTTTTTTTTTTTTTTTTTTV
J9	225	GCCGGTAATACGACTCACTATAGGGAGTTCTACAGTCCGACGATCNNNNNNACAGAAGCTTTTTTTTTTTTTTTTTTTTTTTTV
J10	226	GCCGGTAATACGACTCACTATAGGGAGTTCTACAGTCCGACGATCNNNNNNACGCGTAATTTTTTTTTTTTTTTTTTTTTTTTV
J11	227	GCCGGTAATACGACTCACTATAGGGAGTTCTACAGTCCGACGATCNNNNNNCATAGCTCTTTTTTTTTTTTTTTTTTTTTTTTV
J12	228	GCCGGTAATACGACTCACTATAGGGAGTTCTACAGTCCGACGATCNNNNNNACCCATCTTTTTTTTTTTTTTTTTTTTTTTTTV
J13	229	GCCGGTAATACGACTCACTATAGGGAGTTCTACAGTCCGACGATCNNNNNNGCAATCGATTTTTTTTTTTTTTTTTTTTTTTTV
J14	230	GCCGGTAATACGACTCACTATAGGGAGTTCTACAGTCCGACGATCNNNNNNTCCAATCGTTTTTTTTTTTTTTTTTTTTTTTTV
J15	231	GCCGGTAATACGACTCACTATAGGGAGTTCTACAGTCCGACGATCNNNNNNTTCTCGGATTTTTTTTTTTTTTTTTTTTTTTTV
J16	232	GCCGGTAATACGACTCACTATAGGGAGTTCTACAGTCCGACGATCNNNNNNTATGACCCTTTTTTTTTTTTTTTTTTTTTTTTV
J17	233	GCCGGTAATACGACTCACTATAGGGAGTTCTACAGTCCGACGATCNNNNNNTTCAGACCTTTTTTTTTTTTTTTTTTTTTTTTV
J18	234	GCCGGTAATACGACTCACTATAGGGAGTTCTACAGTCCGACGATCNNNNNNGAGAGAGATTTTTTTTTTTTTTTTTTTTTTTTV
J19	235	GCCGGTAATACGACTCACTATAGGGAGTTCTACAGTCCGACGATCNNNNNNATGCTCTGTTTTTTTTTTTTTTTTTTTTTTTTV
J20	236	GCCGGTAATACGACTCACTATAGGGAGTTCTACAGTCCGACGATCNNNNNNTGACCAAGTTTTTTTTTTTTTTTTTTTTTTTTV
J21	237	GCCGGTAATACGACTCACTATAGGGAGTTCTACAGTCCGACGATCNNNNNNGAGCAAACTTTTTTTTTTTTTTTTTTTTTTTTV
J22	238	GCCGGTAATACGACTCACTATAGGGAGTTCTACAGTCCGACGATCNNNNNNGTCGATCTTTTTTTTTTTTTTTTTTTTTTTTTV
J23	239	GCCGGTAATACGACTCACTATAGGGAGTTCTACAGTCCGACGATCNNNNNNCTCTTTGCTTTTTTTTTTTTTTTTTTTTTTTTV
J24	240	GCCGGTAATACGACTCACTATAGGGAGTTCTACAGTCCGACGATCNNNNNNAAGGTCAGTTTTTTTTTTTTTTTTTTTTTTTTV
K1	241	GCCGGTAATACGACTCACTATAGGGAGTTCTACAGTCCGACGATCNNNNNNATGCCTCATTTTTTTTTTTTTTTTTTTTTTTTV
K2	242	GCCGGTAATACGACTCACTATAGGGAGTTCTACAGTCCGACGATCNNNNNNTCCGAACATTTTTTTTTTTTTTTTTTTTTTTTV
K3	243	GCCGGTAATACGACTCACTATAGGGAGTTCTACAGTCCGACGATCNNNNNNCTGCGAAATTTTTTTTTTTTTTTTTTTTTTTTV
K4	244	GCCGGTAATACGACTCACTATAGGGAGTTCTACAGTCCGACGATCNNNNNNTGGGTTTCTTTTTTTTTTTTTTTTTTTTTTTTV
K5	245	GCCGGTAATACGACTCACTATAGGGAGTTCTACAGTCCGACGATCNNNNNNCAGTCCATTTTTTTTTTTTTTTTTTTTTTTTTV
K6	246	GCCGGTAATACGACTCACTATAGGGAGTTCTACAGTCCGACGATCNNNNNNCGACTTACTTTTTTTTTTTTTTTTTTTTTTTTV
K7	247	GCCGGTAATACGACTCACTATAGGGAGTTCTACAGTCCGACGATCNNNNNNTCGGAATCTTTTTTTTTTTTTTTTTTTTTTTTV
K8	248	GCCGGTAATACGACTCACTATAGGGAGTTCTACAGTCCGACGATCNNNNNNCAGCTTTGTTTTTTTTTTTTTTTTTTTTTTTTV
K9	249	GCCGGTAATACGACTCACTATAGGGAGTTCTACAGTCCGACGATCNNNNNNTGGTAGCTTTTTTTTTTTTTTTTTTTTTTTTTV
K10	250	GCCGGTAATACGACTCACTATAGGGAGTTCTACAGTCCGACGATCNNNNNNTTATCCGGTTTTTTTTTTTTTTTTTTTTTTTTV
K11	251	GCCGGTAATACGACTCACTATAGGGAGTTCTACAGTCCGACGATCNNNNNNGCATCAGTTTTTTTTTTTTTTTTTTTTTTTTTV
K12	252	GCCGGTAATACGACTCACTATAGGGAGTTCTACAGTCCGACGATCNNNNNNCAATACGCTTTTTTTTTTTTTTTTTTTTTTTTV
K13	253	GCCGGTAATACGACTCACTATAGGGAGTTCTACAGTCCGACGATCNNNNNNTAGGGGAATTTTTTTTTTTTTTTTTTTTTTTTV
K14	254	GCCGGTAATACGACTCACTATAGGGAGTTCTACAGTCCGACGATCNNNNNNGCTTTGGATTTTTTTTTTTTTTTTTTTTTTTTV
K15	255	GCCGGTAATACGACTCACTATAGGGAGTTCTACAGTCCGACGATCNNNNNNTCAGCACTTTTTTTTTTTTTTTTTTTTTTTTTV
K16	256	GCCGGTAATACGACTCACTATAGGGAGTTCTACAGTCCGACGATCNNNNNNTGCGTGATTTTTTTTTTTTTTTTTTTTTTTTTV
K17	257	GCCGGTAATACGACTCACTATAGGGAGTTCTACAGTCCGACGATCNNNNNNGTAGTGAGTTTTTTTTTTTTTTTTTTTTTTTTV
K18	258	GCCGGTAATACGACTCACTATAGGGAGTTCTACAGTCCGACGATCNNNNNNGTGGTGTATTTTTTTTTTTTTTTTTTTTTTTTV
K19	259	GCCGGTAATACGACTCACTATAGGGAGTTCTACAGTCCGACGATCNNNNNNTCATGAGGTTTTTTTTTTTTTTTTTTTTTTTTV
K20	260	GCCGGTAATACGACTCACTATAGGGAGTTCTACAGTCCGACGATCNNNNNNTCCAGCTATTTTTTTTTTTTTTTTTTTTTTTTV
K21	261	GCCGGTAATACGACTCACTATAGGGAGTTCTACAGTCCGACGATCNNNNNNGGATGATGTTTTTTTTTTTTTTTTTTTTTTTTV
K22	262	GCCGGTAATACGACTCACTATAGGGAGTTCTACAGTCCGACGATCNNNNNNAGCACTCTTTTTTTTTTTTTTTTTTTTTTTTTV
K23	263	GCCGGTAATACGACTCACTATAGGGAGTTCTACAGTCCGACGATCNNNNNNAAGCGAGTTTTTTTTTTTTTTTTTTTTTTTTTV
K24	264	GCCGGTAATACGACTCACTATAGGGAGTTCTACAGTCCGACGATCNNNNNNTGATCTCCTTTTTTTTTTTTTTTTTTTTTTTTV
L1	265	GCCGGTAATACGACTCACTATAGGGAGTTCTACAGTCCGACGATCNNNNNNACAGAGCTTTTTTTTTTTTTTTTTTTTTTTTTV
L2	266	GCCGGTAATACGACTCACTATAGGGAGTTCTACAGTCCGACGATCNNNNNNATAGCTGCTTTTTTTTTTTTTTTTTTTTTTTTV
L3	267	GCCGGTAATACGACTCACTATAGGGAGTTCTACAGTCCGACGATCNNNNNNTGATTCGCTTTTTTTTTTTTTTTTTTTTTTTTV
L4	268	GCCGGTAATACGACTCACTATAGGGAGTTCTACAGTCCGACGATCNNNNNNATCGTGCATTTTTTTTTTTTTTTTTTTTTTTTV
L5	269	GCCGGTAATACGACTCACTATAGGGAGTTCTACAGTCCGACGATCNNNNNNAGTCAGGATTTTTTTTTTTTTTTTTTTTTTTTV
L6	270	GCCGGTAATACGACTCACTATAGGGAGTTCTACAGTCCGACGATCNNNNNNTTTTCGCCTTTTTTTTTTTTTTTTTTTTTTTTV
L7	271	GCCGGTAATACGACTCACTATAGGGAGTTCTACAGTCCGACGATCNNNNNNAGGAGACTTTTTTTTTTTTTTTTTTTTTTTTTV
L8	272	GCCGGTAATACGACTCACTATAGGGAGTTCTACAGTCCGACGATCNNNNNNGTTCCGATTTTTTTTTTTTTTTTTTTTTTTTTV
L9	273	GCCGGTAATACGACTCACTATAGGGAGTTCTACAGTCCGACGATCNNNNNNTCGCGATATTTTTTTTTTTTTTTTTTTTTTTTV
L10	274	GCCGGTAATACGACTCACTATAGGGAGTTCTACAGTCCGACGATCNNNNNNGGACGAATTTTTTTTTTTTTTTTTTTTTTTTTV
L11	275	GCCGGTAATACGACTCACTATAGGGAGTTCTACAGTCCGACGATCNNNNNNTCGACAAGTTTTTTTTTTTTTTTTTTTTTTTTV
L12	276	GCCGGTAATACGACTCACTATAGGGAGTTCTACAGTCCGACGATCNNNNNNGAACAGCATTTTTTTTTTTTTTTTTTTTTTTTV
L13	277	GCCGGTAATACGACTCACTATAGGGAGTTCTACAGTCCGACGATCNNNNNNGTCCAAAGTTTTTTTTTTTTTTTTTTTTTTTTV
L14	278	GCCGGTAATACGACTCACTATAGGGAGTTCTACAGTCCGACGATCNNNNNNCTGCTTCTTTTTTTTTTTTTTTTTTTTTTTTTV
L15	279	GCCGGTAATACGACTCACTATAGGGAGTTCTACAGTCCGACGATCNNNNNNACCCTACATTTTTTTTTTTTTTTTTTTTTTTTV
L16	280	GCCGGTAATACGACTCACTATAGGGAGTTCTACAGTCCGACGATCNNNNNNTCGTCCTTTTTTTTTTTTTTTTTTTTTTTTTTV
L17	281	GCCGGTAATACGACTCACTATAGGGAGTTCTACAGTCCGACGATCNNNNNNGCTAATGGTTTTTTTTTTTTTTTTTTTTTTTTV
L18	282	GCCGGTAATACGACTCACTATAGGGAGTTCTACAGTCCGACGATCNNNNNNGGAGTACATTTTTTTTTTTTTTTTTTTTTTTTV
L19	283	GCCGGTAATACGACTCACTATAGGGAGTTCTACAGTCCGACGATCNNNNNNCGGTACTTTTTTTTTTTTTTTTTTTTTTTTTTV
L20	284	GCCGGTAATACGACTCACTATAGGGAGTTCTACAGTCCGACGATCNNNNNNAACACGCATTTTTTTTTTTTTTTTTTTTTTTTV
L21	285	GCCGGTAATACGACTCACTATAGGGAGTTCTACAGTCCGACGATCNNNNNNGCAAGAAGTTTTTTTTTTTTTTTTTTTTTTTTV
L22	286	GCCGGTAATACGACTCACTATAGGGAGTTCTACAGTCCGACGATCNNNNNNCATGCACATTTTTTTTTTTTTTTTTTTTTTTTV
L23	287	GCCGGTAATACGACTCACTATAGGGAGTTCTACAGTCCGACGATCNNNNNNGTTCTTGCTTTTTTTTTTTTTTTTTTTTTTTTV
L24	288	GCCGGTAATACGACTCACTATAGGGAGTTCTACAGTCCGACGATCNNNNNNAGCGAACTTTTTTTTTTTTTTTTTTTTTTTTTV
M1	289	GCCGGTAATACGACTCACTATAGGGAGTTCTACAGTCCGACGATCNNNNNNGTGTTCAGTTTTTTTTTTTTTTTTTTTTTTTTV
M2	290	GCCGGTAATACGACTCACTATAGGGAGTTCTACAGTCCGACGATCNNNNNNTCTCGTCTTTTTTTTTTTTTTTTTTTTTTTTTV
M3	291	GCCGGTAATACGACTCACTATAGGGAGTTCTACAGTCCGACGATCNNNNNNTACGGTGATTTTTTTTTTTTTTTTTTTTTTTTV
M4	292	GCCGGTAATACGACTCACTATAGGGAGTTCTACAGTCCGACGATCNNNNNNGATGTACCTTTTTTTTTTTTTTTTTTTTTTTTV
M5	293	GCCGGTAATACGACTCACTATAGGGAGTTCTACAGTCCGACGATCNNNNNNTACCACGATTTTTTTTTTTTTTTTTTTTTTTTV
M6	294	GCCGGTAATACGACTCACTATAGGGAGTTCTACAGTCCGACGATCNNNNNNTCTGGTTCTTTTTTTTTTTTTTTTTTTTTTTTV
M7	295	GCCGGTAATACGACTCACTATAGGGAGTTCTACAGTCCGACGATCNNNNNNCCTCTCAATTTTTTTTTTTTTTTTTTTTTTTTV
M8	296	GCCGGTAATACGACTCACTATAGGGAGTTCTACAGTCCGACGATCNNNNNNGTATGCACTTTTTTTTTTTTTTTTTTTTTTTTV
M9	297	GCCGGTAATACGACTCACTATAGGGAGTTCTACAGTCCGACGATCNNNNNNGGAGCTAATTTTTTTTTTTTTTTTTTTTTTTTV
M10	298	GCCGGTAATACGACTCACTATAGGGAGTTCTACAGTCCGACGATCNNNNNNACCCCATTTTTTTTTTTTTTTTTTTTTTTTTTV
M11	299	GCCGGTAATACGACTCACTATAGGGAGTTCTACAGTCCGACGATCNNNNNNAGTTCTCGTTTTTTTTTTTTTTTTTTTTTTTTV
M12	300	GCCGGTAATACGACTCACTATAGGGAGTTCTACAGTCCGACGATCNNNNNNACCAAGGATTTTTTTTTTTTTTTTTTTTTTTTV
M13	301	GCCGGTAATACGACTCACTATAGGGAGTTCTACAGTCCGACGATCNNNNNNGTGCGTATTTTTTTTTTTTTTTTTTTTTTTTTV
M14	302	GCCGGTAATACGACTCACTATAGGGAGTTCTACAGTCCGACGATCNNNNNNAGTACGTGTTTTTTTTTTTTTTTTTTTTTTTTV
M15	303	GCCGGTAATACGACTCACTATAGGGAGTTCTACAGTCCGACGATCNNNNNNAGAGGTGATTTTTTTTTTTTTTTTTTTTTTTTV
M16	304	GCCGGTAATACGACTCACTATAGGGAGTTCTACAGTCCGACGATCNNNNNNGGGAAGATTTTTTTTTTTTTTTTTTTTTTTTTV
M17	305	GCCGGTAATACGACTCACTATAGGGAGTTCTACAGTCCGACGATCNNNNNNCCAACGTTTTTTTTTTTTTTTTTTTTTTTTTTV
M18	306	GCCGGTAATACGACTCACTATAGGGAGTTCTACAGTCCGACGATCNNNNNNGGGGATTTTTTTTTTTTTTTTTTTTTTTTTTTV
M19	307	GCCGGTAATACGACTCACTATAGGGAGTTCTACAGTCCGACGATCNNNNNNGGCAACAATTTTTTTTTTTTTTTTTTTTTTTTV
M20	308	GCCGGTAATACGACTCACTATAGGGAGTTCTACAGTCCGACGATCNNNNNNCAGTCAGATTTTTTTTTTTTTTTTTTTTTTTTV
M21	309	GCCGGTAATACGACTCACTATAGGGAGTTCTACAGTCCGACGATCNNNNNNCGAAAGCTTTTTTTTTTTTTTTTTTTTTTTTTV
M22	310	GCCGGTAATACGACTCACTATAGGGAGTTCTACAGTCCGACGATCNNNNNNAATGGTGGTTTTTTTTTTTTTTTTTTTTTTTTV
M23	311	GCCGGTAATACGACTCACTATAGGGAGTTCTACAGTCCGACGATCNNNNNNTGGCACAATTTTTTTTTTTTTTTTTTTTTTTTV
M24	312	GCCGGTAATACGACTCACTATAGGGAGTTCTACAGTCCGACGATCNNNNNNATGGGCTTTTTTTTTTTTTTTTTTTTTTTTTTV
N1	313	GCCGGTAATACGACTCACTATAGGGAGTTCTACAGTCCGACGATCNNNNNNTGATCGGTTTTTTTTTTTTTTTTTTTTTTTTTV
N2	314	GCCGGTAATACGACTCACTATAGGGAGTTCTACAGTCCGACGATCNNNNNNCTGATCACTTTTTTTTTTTTTTTTTTTTTTTTV
N3	315	GCCGGTAATACGACTCACTATAGGGAGTTCTACAGTCCGACGATCNNNNNNCTCGTACTTTTTTTTTTTTTTTTTTTTTTTTTV
N4	316	GCCGGTAATACGACTCACTATAGGGAGTTCTACAGTCCGACGATCNNNNNNCTACCGTATTTTTTTTTTTTTTTTTTTTTTTTV
N5	317	GCCGGTAATACGACTCACTATAGGGAGTTCTACAGTCCGACGATCNNNNNNTTGTCCACTTTTTTTTTTTTTTTTTTTTTTTTV
N6	318	GCCGGTAATACGACTCACTATAGGGAGTTCTACAGTCCGACGATCNNNNNNATTGGACCTTTTTTTTTTTTTTTTTTTTTTTTV
N7	319	GCCGGTAATACGACTCACTATAGGGAGTTCTACAGTCCGACGATCNNNNNNTGAAAGGCTTTTTTTTTTTTTTTTTTTTTTTTV
N8	320	GCCGGTAATACGACTCACTATAGGGAGTTCTACAGTCCGACGATCNNNNNNACATGTGCTTTTTTTTTTTTTTTTTTTTTTTTV
N9	321	GCCGGTAATACGACTCACTATAGGGAGTTCTACAGTCCGACGATCNNNNNNCGATCCTATTTTTTTTTTTTTTTTTTTTTTTTV
N10	322	GCCGGTAATACGACTCACTATAGGGAGTTCTACAGTCCGACGATCNNNNNNATGGCACTTTTTTTTTTTTTTTTTTTTTTTTTV
N11	323	GCCGGTAATACGACTCACTATAGGGAGTTCTACAGTCCGACGATCNNNNNNTAGAGGGTTTTTTTTTTTTTTTTTTTTTTTTTV
N12	324	GCCGGTAATACGACTCACTATAGGGAGTTCTACAGTCCGACGATCNNNNNNGTATCGTCTTTTTTTTTTTTTTTTTTTTTTTTV
N13	325	GCCGGTAATACGACTCACTATAGGGAGTTCTACAGTCCGACGATCNNNNNNCACCATGTTTTTTTTTTTTTTTTTTTTTTTTTV
N14	326	GCCGGTAATACGACTCACTATAGGGAGTTCTACAGTCCGACGATCNNNNNNTAGGAACGTTTTTTTTTTTTTTTTTTTTTTTTV
N15	327	GCCGGTAATACGACTCACTATAGGGAGTTCTACAGTCCGACGATCNNNNNNTGATGCCATTTTTTTTTTTTTTTTTTTTTTTTV
N16	328	GCCGGTAATACGACTCACTATAGGGAGTTCTACAGTCCGACGATCNNNNNNGAGTTGGTTTTTTTTTTTTTTTTTTTTTTTTTV
N17	329	GCCGGTAATACGACTCACTATAGGGAGTTCTACAGTCCGACGATCNNNNNNTGAGAGAGTTTTTTTTTTTTTTTTTTTTTTTTV
N18	330	GCCGGTAATACGACTCACTATAGGGAGTTCTACAGTCCGACGATCNNNNNNCCTGTAGATTTTTTTTTTTTTTTTTTTTTTTTV
N19	331	GCCGGTAATACGACTCACTATAGGGAGTTCTACAGTCCGACGATCNNNNNNGGTGTTAGTTTTTTTTTTTTTTTTTTTTTTTTV
N20	332	GCCGGTAATACGACTCACTATAGGGAGTTCTACAGTCCGACGATCNNNNNNGTCTTACCTTTTTTTTTTTTTTTTTTTTTTTTV
N21	333	GCCGGTAATACGACTCACTATAGGGAGTTCTACAGTCCGACGATCNNNNNNAGACAACCTTTTTTTTTTTTTTTTTTTTTTTTV
N22	334	GCCGGTAATACGACTCACTATAGGGAGTTCTACAGTCCGACGATCNNNNNNTGGCTTCATTTTTTTTTTTTTTTTTTTTTTTTV
N23	335	GCCGGTAATACGACTCACTATAGGGAGTTCTACAGTCCGACGATCNNNNNNAGCTTCACTTTTTTTTTTTTTTTTTTTTTTTTV
N24	336	GCCGGTAATACGACTCACTATAGGGAGTTCTACAGTCCGACGATCNNNNNNCAGTGTCATTTTTTTTTTTTTTTTTTTTTTTTV
O1	337	GCCGGTAATACGACTCACTATAGGGAGTTCTACAGTCCGACGATCNNNNNNGTTATGCCTTTTTTTTTTTTTTTTTTTTTTTTV
O2	338	GCCGGTAATACGACTCACTATAGGGAGTTCTACAGTCCGACGATCNNNNNNCGAACTGTTTTTTTTTTTTTTTTTTTTTTTTTV
O3	339	GCCGGTAATACGACTCACTATAGGGAGTTCTACAGTCCGACGATCNNNNNNGATCCTGATTTTTTTTTTTTTTTTTTTTTTTTV
O4	340	GCCGGTAATACGACTCACTATAGGGAGTTCTACAGTCCGACGATCNNNNNNCCAGATGATTTTTTTTTTTTTTTTTTTTTTTTV
O5	341	GCCGGTAATACGACTCACTATAGGGAGTTCTACAGTCCGACGATCNNNNNNAACCTGCTTTTTTTTTTTTTTTTTTTTTTTTTV
O6	342	GCCGGTAATACGACTCACTATAGGGAGTTCTACAGTCCGACGATCNNNNNNTATGGAGCTTTTTTTTTTTTTTTTTTTTTTTTV
O7	343	GCCGGTAATACGACTCACTATAGGGAGTTCTACAGTCCGACGATCNNNNNNCACTCACTTTTTTTTTTTTTTTTTTTTTTTTTV
O8	344	GCCGGTAATACGACTCACTATAGGGAGTTCTACAGTCCGACGATCNNNNNNGGGTAAGATTTTTTTTTTTTTTTTTTTTTTTTV
O9	345	GCCGGTAATACGACTCACTATAGGGAGTTCTACAGTCCGACGATCNNNNNNCAAACGAGTTTTTTTTTTTTTTTTTTTTTTTTV
O10	346	GCCGGTAATACGACTCACTATAGGGAGTTCTACAGTCCGACGATCNNNNNNAAAGGCTGTTTTTTTTTTTTTTTTTTTTTTTTV
O11	347	GCCGGTAATACGACTCACTATAGGGAGTTCTACAGTCCGACGATCNNNNNNACAAGGCATTTTTTTTTTTTTTTTTTTTTTTTV
O12	348	GCCGGTAATACGACTCACTATAGGGAGTTCTACAGTCCGACGATCNNNNNNAGTTTCGGTTTTTTTTTTTTTTTTTTTTTTTTV
O13	349	GCCGGTAATACGACTCACTATAGGGAGTTCTACAGTCCGACGATCNNNNNNACCAGTTCTTTTTTTTTTTTTTTTTTTTTTTTV
O14	350	GCCGGTAATACGACTCACTATAGGGAGTTCTACAGTCCGACGATCNNNNNNAATAGGGCTTTTTTTTTTTTTTTTTTTTTTTTV
O15	351	GCCGGTAATACGACTCACTATAGGGAGTTCTACAGTCCGACGATCNNNNNNAACCCAACTTTTTTTTTTTTTTTTTTTTTTTTV
O16	352	GCCGGTAATACGACTCACTATAGGGAGTTCTACAGTCCGACGATCNNNNNNCGCATAACTTTTTTTTTTTTTTTTTTTTTTTTV
O17	353	GCCGGTAATACGACTCACTATAGGGAGTTCTACAGTCCGACGATCNNNNNNGTGCTAGTTTTTTTTTTTTTTTTTTTTTTTTTV
O18	354	GCCGGTAATACGACTCACTATAGGGAGTTCTACAGTCCGACGATCNNNNNNGGTGACTATTTTTTTTTTTTTTTTTTTTTTTTV
O19	355	GCCGGTAATACGACTCACTATAGGGAGTTCTACAGTCCGACGATCNNNNNNGGTTAGTGTTTTTTTTTTTTTTTTTTTTTTTTV
O20	356	GCCGGTAATACGACTCACTATAGGGAGTTCTACAGTCCGACGATCNNNNNNCGAAGCAATTTTTTTTTTTTTTTTTTTTTTTTV
O21	357	GCCGGTAATACGACTCACTATAGGGAGTTCTACAGTCCGACGATCNNNNNNCCGAGATTTTTTTTTTTTTTTTTTTTTTTTTTV
O22	358	GCCGGTAATACGACTCACTATAGGGAGTTCTACAGTCCGACGATCNNNNNNCTCTGCTATTTTTTTTTTTTTTTTTTTTTTTTV
O23	359	GCCGGTAATACGACTCACTATAGGGAGTTCTACAGTCCGACGATCNNNNNNTAGTTGCGTTTTTTTTTTTTTTTTTTTTTTTTV
O24	360	GCCGGTAATACGACTCACTATAGGGAGTTCTACAGTCCGACGATCNNNNNNAGGCTAACTTTTTTTTTTTTTTTTTTTTTTTTV
P1	361	GCCGGTAATACGACTCACTATAGGGAGTTCTACAGTCCGACGATCNNNNNNACAAACCGTTTTTTTTTTTTTTTTTTTTTTTTV
P2	362	GCCGGTAATACGACTCACTATAGGGAGTTCTACAGTCCGACGATCNNNNNNATCGACGATTTTTTTTTTTTTTTTTTTTTTTTV
P3	363	GCCGGTAATACGACTCACTATAGGGAGTTCTACAGTCCGACGATCNNNNNNCTCATGTCTTTTTTTTTTTTTTTTTTTTTTTTV
P4	364	GCCGGTAATACGACTCACTATAGGGAGTTCTACAGTCCGACGATCNNNNNNCCCTAGTATTTTTTTTTTTTTTTTTTTTTTTTV
P5	365	GCCGGTAATACGACTCACTATAGGGAGTTCTACAGTCCGACGATCNNNNNNCCTTTGACTTTTTTTTTTTTTTTTTTTTTTTTV
P6	366	GCCGGTAATACGACTCACTATAGGGAGTTCTACAGTCCGACGATCNNNNNNTGTGGCTTTTTTTTTTTTTTTTTTTTTTTTTTV
P7	367	GCCGGTAATACGACTCACTATAGGGAGTTCTACAGTCCGACGATCNNNNNNGCGATATCTTTTTTTTTTTTTTTTTTTTTTTTV
P8	368	GCCGGTAATACGACTCACTATAGGGAGTTCTACAGTCCGACGATCNNNNNNACGAACACTTTTTTTTTTTTTTTTTTTTTTTTV
P9	369	GCCGGTAATACGACTCACTATAGGGAGTTCTACAGTCCGACGATCNNNNNNTTGATGGCTTTTTTTTTTTTTTTTTTTTTTTTV
P10	370	GCCGGTAATACGACTCACTATAGGGAGTTCTACAGTCCGACGATCNNNNNNAACATGGGTTTTTTTTTTTTTTTTTTTTTTTTV
P11	371	GCCGGTAATACGACTCACTATAGGGAGTTCTACAGTCCGACGATCNNNNNNCTTAGCCTTTTTTTTTTTTTTTTTTTTTTTTTV
P12	372	GCCGGTAATACGACTCACTATAGGGAGTTCTACAGTCCGACGATCNNNNNNAAAGCGGATTTTTTTTTTTTTTTTTTTTTTTTV
P13	373	GCCGGTAATACGACTCACTATAGGGAGTTCTACAGTCCGACGATCNNNNNNCAATGGTCTTTTTTTTTTTTTTTTTTTTTTTTV
P14	374	GCCGGTAATACGACTCACTATAGGGAGTTCTACAGTCCGACGATCNNNNNNAACCGGAATTTTTTTTTTTTTTTTTTTTTTTTV
P15	375	GCCGGTAATACGACTCACTATAGGGAGTTCTACAGTCCGACGATCNNNNNNAACTCTGGTTTTTTTTTTTTTTTTTTTTTTTTV
P16	376	GCCGGTAATACGACTCACTATAGGGAGTTCTACAGTCCGACGATCNNNNNNTTAGGCAGTTTTTTTTTTTTTTTTTTTTTTTTV
P17	377	GCCGGTAATACGACTCACTATAGGGAGTTCTACAGTCCGACGATCNNNNNNCGTCGTTTTTTTTTTTTTTTTTTTTTTTTTTTV
P18	378	GCCGGTAATACGACTCACTATAGGGAGTTCTACAGTCCGACGATCNNNNNNCCTGCTATTTTTTTTTTTTTTTTTTTTTTTTTV
P19	379	GCCGGTAATACGACTCACTATAGGGAGTTCTACAGTCCGACGATCNNNNNNCAGAGAAGTTTTTTTTTTTTTTTTTTTTTTTTV
P20	380	GCCGGTAATACGACTCACTATAGGGAGTTCTACAGTCCGACGATCNNNNNNGATTGTCCTTTTTTTTTTTTTTTTTTTTTTTTV
P21	381	GCCGGTAATACGACTCACTATAGGGAGTTCTACAGTCCGACGATCNNNNNNCACCTCTATTTTTTTTTTTTTTTTTTTTTTTTV
P22	382	GCCGGTAATACGACTCACTATAGGGAGTTCTACAGTCCGACGATCNNNNNNAGTTGGACTTTTTTTTTTTTTTTTTTTTTTTTV
P23	383	GCCGGTAATACGACTCACTATAGGGAGTTCTACAGTCCGACGATCNNNNNNAGTGCAGATTTTTTTTTTTTTTTTTTTTTTTTV
P24	384	GCCGGTAATACGACTCACTATAGGGAGTTCTACAGTCCGACGATCNNNNNNCTCTGTCTTTTTTTTTTTTTTTTTTTTTTTTTV
