# Supplementary material for: Identification and characterization of relapse-initiating cells in MLL-rearranged infant ALL by single-cell transcriptomics
Source: Leukemia. 2021 Jul 24;36(1):58–67. doi: 10.1038/s41375-021-01341-y (PMC8727302; doi:10.1038/s41375-021-01341-y)
Supplement: Supplementary file 3 — Supplementary Table 2 [file 41375_2021_1341_MOESM3_ESM.xlsx]

## Sheet: Sensitivity module genes
ACAA2			Supplementary table 2: List of sensitivity module genes obtained from Rhein et al
ACADM
ACAT1
ADA
ADSL
AHCY
AHCYL1
AK2
AKAP12
AKR1A1
ALDH5A1
ALDH6A1
ANP32A
ANP32B
ANP32E
APEX1
APOBEC3G
ARMCX1
ARPC5L
ATIC
ATP5C1
ATP5G3
ATP5J
ATP5L
ATP9A
ATRX
ATXN10
BARD1
BCAP31
BCCIP
BCL2
BHLHB2
BIRC5
BLMH
BLNK
BUB1B
BZW2
C14orf147
C14orf94
C16orf60
C18orf10
C1orf54
C1QBP
C21orf45
C21orf59
C5orf13
C7orf24
C8orf52
CACYBP
CALM1
CANX
CAT
CCNB2
CCND3
CCNG1
CCT3
CCT6A
CCT7
CCT8
CD10
CD34
CD9
CD99
CDC2
CDC25A
CDC2L2
CDK4
CEP55
CEP57
CEP68
CETN2
CFDP1
CHCHD3
CHEK1
CITED2
CKS1B
CKS2
CLNS1A
COPS6
COX11
CPNE3
CREB1
CRI1
CSNK2B
CSRP2
CTBP1
CYB5A
CYFIP1
CYTL1
DAD1
DARS
DCTD
DDEF2
DHFR
DPH5
DPYSL2
DSCR1
DSCR2
DTL
DUSP6
DUT
DYNLL1
DYRK2
E2F8
ECT2
EGR1
EGR3
EHBP1
ELAVL1
EMP1
ENO1
EPRS
ERG
ESD
ETFA
FABP5
FANCL
FBL
FBXL14
FHL1
FLI1
FLJ10849
FOS
FOSB
FRMD4B
FXR1
GAPD
GAPDH
GBE1
GCSH
GDI2
GGH
GIMAP6
GLO1
GMNN
GMPS
GNAI1
GOT2
GPI
GPM6B
GPX7
HADHSC
HCAP-G
HDDC2
HEBP1
HIST1H3D
HIST1H3H
HMGA1
HMGB3
HMGN2
HMGN4
HMMR
HNRPA0
HNRPA3
HNRPA3P1
HNRPC
HPRT1
HPS4
HSA9761
HSP90AB1
HSPA8
HSPB1
IARS2
IDH2
IGFBP7
IMPDH2
ING2
IPO7
ISOC1
ITGB3BP
IVNS1ABP
JUN
K-ALPHA-1
KCTD3
KDELR2
KIAA0101
KIAA0391
KIF11
KLF4
KNSL7
LAPTM4B
LAT2
LDHA
LDHB
LRIG1
LRPPRC
LSM4
LSM5
LTA4H
LXN
MAD2L1
MAGED1
MARCKSL1
MCM2
MCM4
MCM5
MCM6
MCTS1
MDH1
MDS025
ME2
MEF2C
MELK
MEST
METAP2
METTL5
MIF
MLF1IP
MLLT11
MPP1
MRC1
MRPL3
MRPS33
MRPS35
MRPS6
MTHFD1
MYB
MYH10
MYO5C
NA
NAP1L1
NASP
NDUFA10
NDUFA8
NDUFB5
NEK4
NIF3L1BP1
NME1
NOLA2
NPM1
NUCB2
NUDT1
NUP37
NUSAP1
OK/SW-cl.56
OXCT1
PAICS
PAK2
PARK7
PCCA
PCCB
PCMT1
PCNA
PDCD2
PDIA6
PDLIM1
PECI
PFKM
Pfs2
PGD
PGK1
PHF16
PHYH
PIGP
PIN4
PIR51
PKD2
POLE2
PPA1
PPIA
PRC1
PRDX1
PRDX3
PRDX4
PRDX6
PRIM1
PRKDC
PRMT1
PRPS2
PRPSAP1
PSIP1
PSMA6
PSMB2
PSMB8
PSMB9
PSMD10
PSMD14
PTD004
PTGDR
PTPLA
PTTG1
PXDN
RAB13
RACGAP1
RAD51
RBBP4
RBM8A
RBMX
RDBP
RFC4
RGC32
RHOA
RPA1
RPL22
RPL23
RPL3
RPL31
RPLP0
RPP40
RRM1
RRM2
RSL1D1
RSU1
RTCD1
RTN3
SAP18
SCCPDH
SCHIP1
SCP2
SDHC
SERBP1
SERPINE1
SET
SH3BGRL
SHCBP1
SHMT2
SLC35E3
SMC1L1
SMC2L1
SMS
SNRPD2
SNRPD3
SNRPE
SORD
SPARC
SPCS2
SSBP1
SSBP2
SSR1
SSRP1
ST13
STK32B
STMN1
STOML2
TALDO1
TBC1D4
TBCA
TCEAL4
TCF12
TCFL5
TdT
TIAF1
TKT
TMEM135
TMEM14A
TMEM4
TMEM97
TOP2A
TPI1
TRMT5
TTK
TUBA6
TUBB
TUFM
TYMS
UBE2L6
UGP2
UNG
UQCRC2
VDAC1
VPREB1
VPREB2
VRK1
WASF1
WDR61
WHSC1
ZFAND1
ZNF9
ZWINT

## Sheet: Resistance Module Genes
ABCA1				Supplementary table 2: List of resistance module genes obtained from Rhein et al
ADAM28
AHNAK
AIM1
ALAS2
ANKRD11
AREG
ASAH1
BAT1
BIRC3
C15orf39
CA1
CD11b
CD20
CD45
CD55
CEBPB
CH25H
CHPT1
CREM
CSTA
DATF1
DDX17
DEFA1
DEFA4
DUSP23
DUSP4
DUSP5
EBI2
EIF1
FLJ10038
FLJ43663
FOSL2
G0S2
GABARAPL1
GABARAPL3
GLUL
GPR18
GPR65
GRK5
GTBP1
HRB2
IDS
IFNGR1
IL13RA1
IL1R2
IL8
IQSEC1
ITPR3
KIAA0746
KIAA1466
KLF9
KLHL2
LTF
LY86
LY96
LYZ
MAP3K8
MAX
MFN1
MGC14376
MNDA
NOTCH2
NR4A2
NULP1
P2RX5
P2RY10
PDE8A
PELI1
PSCDBP
RGS13
RGS2
S100A8
SLC7A5
SWAP70
TLE1
TMEM1
TXNIP
USP36
VIL2
VNN2
ZNF165
ZNF331
ZNF571
