# Supplementary material for: Identification and characterization of relapse-initiating cells in MLL-rearranged infant ALL by single-cell transcriptomics
Source: Leukemia. 2021 Jul 24;36(1):58–67. doi: 10.1038/s41375-021-01341-y (PMC8727302; doi:10.1038/s41375-021-01341-y)
Supplement: Supplementary file 4 — Supplementary Table 3 [file 41375_2021_1341_MOESM4_ESM.xlsx]

## Sheet: resistance DE genes
Supplementary Table 3: List of all genes differentially expressed between cells predicted to be sensitive or resistant in PB samples (Fig. 4a)
Gene	avg_logFC	pct.1	pct.2	p_val_adj			p_val: uncorrected p-value
EZR	0.716821	0.99	0.865	2.1628e-198			avg_logFC: average natural log fold change
MALAT1	0.929549	0.999	0.966	2.29195e-193			pct.1: percentage of cells expressing the marker in resistant cells
EIF1	0.52248	0.997	0.991	1.2728e-155			pct.2 percentage of cells expressing the marker in sensitive cells
FTH1	0.720247	0.994	0.971	5.26192e-135			p_val_adj: bonferroni corrected p-value
RBM39	0.546684	0.949	0.822	4.27955e-127
MKNK2	0.689343	0.937	0.779	1.42915e-125
RBM38	0.640951	0.872	0.648	3.44834e-115
KMT2E	0.504931	0.961	0.848	1.11801e-100
CBX4	0.669743	0.926	0.798	1.06751e-98
YPEL5	0.562499	0.916	0.746	7.81442e-98
TACC1	0.585762	0.821	0.614	4.12095e-89
USP36	0.620022	0.543	0.258	7.28132e-88
ARID1B	0.566934	0.833	0.628	9.69444e-84
KLF13	0.504677	0.749	0.53	1.4347e-81
SFPQ	0.470177	0.936	0.855	4.06956e-81
CSNK1D	0.564561	0.57	0.301	1.51485e-80
TAPT1	0.482111	0.729	0.485	5.55207e-78
FOSL2	0.541527	0.674	0.437	9.42864e-77
UBC	0.396098	0.99	0.93	6.03067e-76
LAPTM5	0.341373	0.996	0.983	1.42938e-74
CCNL1	0.443022	0.891	0.748	1.86143e-74
MAP1LC3B	0.493539	0.918	0.792	3.71894e-71
JUND	0.355723	0.997	0.992	6.38565e-70
BTG1	0.441429	0.917	0.773	6.52139e-69
ABCA1	0.413723	0.253	0.042	5.63496e-67
MED13L	0.416495	0.858	0.714	7.52318e-67
SOCS2	0.379758	0.962	0.841	2.29405e-66
P2RX5	0.595043	0.53	0.283	5.25034e-65
MEF2D	0.453929	0.749	0.57	3.6445e-64
DDX5	0.371424	0.984	0.954	6.86815e-63
AKAP13	0.559338	0.65	0.44	1.1022e-62
C16orf72	0.409847	0.729	0.541	1.38135e-60
PRDM2	0.498351	0.674	0.453	3.04974e-59
JARID2	0.519095	0.581	0.345	4.11123e-59
SF1	0.365055	0.918	0.832	1.21706e-58
B4GALT1	0.415687	0.494	0.257	2.15657e-58
MIDN	0.439642	0.688	0.491	8.80439e-58
LRRFIP1	0.439229	0.955	0.907	2.21923e-57
LINC01578	0.341231	0.909	0.798	1.75049e-56
GNA12	0.435755	0.631	0.417	1.13532e-54
GNA13	0.435728	0.683	0.508	1.97452e-51
AGO2	0.479667	0.52	0.31	8.24427e-51
EIF5	0.410448	0.705	0.547	4.95524e-48
CHPT1	0.37319	0.447	0.238	1.43191e-46
SMAD3	0.477505	0.462	0.249	1.48686e-46
YWHAZ	0.275127	0.992	0.969	1.74657e-46
SMIM3	0.382561	0.853	0.711	2.87788e-45
HOXA5	0.489691	0.362	0.158	2.66982e-44
CHD1	0.410587	0.632	0.466	7.04291e-44
SPAG9	0.328904	0.418	0.206	7.20364e-44
DGKD	0.421022	0.75	0.605	2.71563e-43
PAX5	0.357953	0.844	0.724	3.89783e-43
CXXC5	0.482767	0.584	0.394	9.02631e-43
JMJD1C	0.331398	0.953	0.867	3.25202e-41
MEIS1	0.332105	0.433	0.227	3.74092e-41
SRSF11	0.355762	0.864	0.787	1.56548e-40
KLHL2	0.248548	0.235	0.068	1.6407e-40
BCL7A	0.328164	0.677	0.502	3.88812e-40
TBC1D24-cluster	0.346782	0.859	0.782	1.07053e-39
CSRNP1	0.392489	0.652	0.502	4.20534e-38
SEC14L1	0.334331	0.404	0.21	5.3038e-38
HLA-E	0.278099	0.945	0.88	7.91926e-38
NR3C1	0.344487	0.857	0.736	2.01999e-37
NR4A3	0.338946	0.354	0.164	3.26888e-37
ANKRD11	0.360082	0.524	0.346	1.30082e-36
MXRA7	0.282801	0.359	0.172	3.61996e-36
RAB30	0.24435	0.217	0.063	4.04569e-36
AREG	0.337144	0.212	0.06	2.12835e-35
CDKN1A	0.385732	0.732	0.599	1.15459e-34
HNRNPH1	0.284362	0.881	0.817	1.53879e-34
TXNIP	0.442076	0.542	0.378	2.0213e-33
ULK1	0.326769	0.432	0.253	3.89541e-33
UBALD2	0.298312	0.848	0.768	9.27534e-33
MGEA5	0.355551	0.581	0.424	1.62885e-32
KMT2C	0.329009	0.502	0.337	2.50666e-32
CXCR4	0.352642	0.927	0.848	2.51144e-32
YTHDC1	0.296029	0.518	0.347	6.69671e-32
METRNL	0.234351	0.339	0.16	1.25188e-31
PRRC2C	0.323255	0.798	0.705	7.41724e-31
ARID5A	0.309617	0.443	0.269	1.87165e-30
IGHM	0.42507	0.891	0.792	2.43081e-30
RB1CC1	0.344462	0.452	0.287	5.71897e-30
DDX3X	0.282106	0.726	0.598	7.66433e-30
ARIH1	0.277469	0.402	0.228	8.784e-30
ZFP36L2	0.371941	0.9	0.84	1.01922e-29
USP9X	0.318866	0.449	0.28	1.16551e-29
ZNF331	0.291335	0.232	0.087	3.25856e-29
AFF4	0.300483	0.467	0.304	4.28591e-29
PUM1	0.315061	0.521	0.367	5.08798e-29
PSME4	0.296628	0.469	0.304	1.20665e-28
RP11-468E2.4	0.204538	0.211	0.073	1.84203e-28
EP300	0.304998	0.507	0.343	2.34689e-28
CD55	0.256646	0.317	0.158	3.06242e-28
SELENOO	0.309373	0.502	0.343	7.87259e-28
HECA	0.286769	0.464	0.295	9.34371e-28
CLK1	0.291615	0.658	0.533	1.13609e-27
TP53INP2	0.314212	0.341	0.181	1.4516e-27
DTX4	0.236255	0.247	0.101	3.3085e-27
HLA-B	0.225254	0.999	0.996	1.08228e-26
PDXDC1	0.278688	0.327	0.171	1.15335e-26
BCL11A	0.312435	0.853	0.8	4.59378e-26
PAFAH1B2	0.308777	0.502	0.358	4.85642e-26
PAPD5	0.343175	0.317	0.168	2.43558e-25
ETF1	0.302933	0.547	0.412	4.42334e-25
GAB2	0.285764	0.461	0.31	6.37232e-25
IQSEC1	0.246845	0.316	0.163	8.43924e-25
USP16	0.290821	0.462	0.314	9.1719e-25
CYTH1	0.217683	0.351	0.196	1.43257e-24
RP13-554M15.2	0.256542	0.327	0.177	1.90427e-24
RBM3	0.27488	0.91	0.859	3.97686e-24
NDRG1	0.289949	0.436	0.286	4.33953e-24
CHD2	0.28501	0.494	0.347	4.89681e-24
STK17B	0.259767	0.772	0.67	6.02267e-24
ASXL1	0.303656	0.5	0.361	6.37187e-24
TCF25	0.27173	0.495	0.357	7.89709e-24
MLXIP	0.283249	0.75	0.606	9.99682e-24
SARAF	0.238607	0.805	0.706	1.09276e-23
SF3B1	0.275963	0.803	0.732	1.70064e-23
LINC00969	0.235671	0.322	0.172	1.80242e-23
RP11-463O12.5	0.307473	0.488	0.344	2.37964e-23
FOXO1	0.282688	0.38	0.223	3.28306e-23
NEAT1	0.329379	0.925	0.844	7.42388e-23
SREK1	0.329299	0.529	0.409	7.52007e-23
ZBTB43	0.268528	0.351	0.2	7.78982e-23
MAPKAPK2	0.267253	0.537	0.401	1.03911e-22
EIF1B	0.296076	0.52	0.383	1.14981e-22
ATF4	0.256274	0.801	0.722	1.33922e-22
CCNL2	0.236182	0.394	0.242	2.51356e-22
ANKRD12	0.364116	0.435	0.294	4.94543e-22
CREBBP	0.240029	0.438	0.285	5.86003e-22
SON	0.234856	0.8	0.728	1.63313e-21
EIF2AK3	0.207419	0.253	0.119	1.68106e-21
LUZP1	0.268969	0.364	0.225	2.98184e-21
RBM5	0.253289	0.506	0.362	4.18139e-21
PLEKHM2	0.224612	0.291	0.153	4.38153e-21
ARHGEF7	0.253711	0.355	0.213	4.46663e-21
C15orf39	0.266886	0.45	0.308	4.72995e-21
PER1	0.290317	0.625	0.512	8.66769e-21
BCLAF1	0.260259	0.777	0.693	1.34402e-20
SPON2	0.288681	0.25	0.123	1.3469e-20
CNOT2	0.293126	0.505	0.384	2.15381e-20
CIRBP	0.245186	0.756	0.683	2.21608e-20
RARA	0.222175	0.302	0.165	2.45095e-20
USP22	0.267679	0.705	0.625	3.76048e-20
DCP1A	0.243708	0.36	0.22	4.01846e-20
ELL2	0.213434	0.215	0.094	4.09918e-20
HLA-B-cluster	0.292259	0.606	0.461	1.2413e-19
ARID4B	0.272511	0.531	0.404	1.44064e-19
RUNX2	0.213253	0.299	0.162	7.79857e-19
CD82	0.359542	0.429	0.304	8.68574e-19
AAK1	0.245683	0.525	0.398	8.9391e-19
USP7	0.237504	0.433	0.299	9.1267e-19
RIOK3	0.244079	0.466	0.337	1.28496e-18
NFATC3	0.276551	0.642	0.563	2.60637e-18
TRABD	0.233335	0.63	0.518	3.23262e-18
SMARCA2	0.358243	0.613	0.53	4.36277e-18
TUBA4A	0.228622	0.269	0.142	4.5122e-18
UBE2D3	0.213662	0.856	0.801	6.43954e-18
RP11-2J18.1	0.20533	0.254	0.132	6.50615e-18
RNF11	0.235334	0.445	0.318	7.28842e-18
SAFB2	0.229391	0.364	0.233	8.33683e-18
TRA2A	0.23769	0.607	0.51	9.0335e-18
CYGB	0.261247	0.311	0.179	1.14813e-17
GTPBP1	0.201802	0.337	0.207	2.98675e-17
TSPYL2	0.243158	0.253	0.132	2.99269e-17
OSER1	0.213504	0.347	0.214	3.27588e-17
EIF4G2	0.22108	0.96	0.945	3.83658e-17
PPM1A	0.228568	0.471	0.346	5.82326e-17
SRSF2	0.220473	0.876	0.84	6.9856e-17
MARCH6	0.252918	0.516	0.398	7.19836e-17
CD44	0.219293	0.913	0.833	1.52344e-16
SH3BP2	0.222717	0.402	0.274	1.75491e-16
DYRK1A	0.243334	0.474	0.353	2.52024e-16
IST1	0.210215	0.407	0.281	3.21904e-16
MYH9	0.207116	0.935	0.925	3.83196e-16
MAX	0.209264	0.386	0.257	4.24676e-16
MBNL1	0.221089	0.911	0.872	5.02938e-16
PTPRE	0.260829	0.497	0.38	6.11482e-16
SRSF5	0.247904	0.617	0.53	7.09701e-16
FMNL1	0.236325	0.624	0.542	1.10294e-15
USP15	0.22585	0.413	0.289	1.1132e-15
PIK3R1	0.257232	0.623	0.52	1.22705e-15
IFITM1-cluster	0.287682	0.205	0.098	1.24542e-15
PAN3	0.247294	0.935	0.892	1.73562e-15
FBXO33	0.229085	0.458	0.329	2.15751e-15
JMJD6	0.210846	0.422	0.297	4.16859e-15
HLA-DRB6	0.213161	0.316	0.194	4.56944e-15
MDM4	0.209652	0.671	0.568	4.90706e-15
PRKD2	0.247277	0.537	0.437	7.27749e-15
CUL3	0.230524	0.424	0.309	1.11326e-14
SNHG7	0.210287	0.729	0.654	1.19398e-14
SHISA2	0.288596	0.167	0.073	1.31391e-14
GLUL	0.375253	0.605	0.535	1.85664e-14
WAC	0.25008	0.667	0.603	2.42596e-14
MYLIP	0.262593	0.602	0.512	2.44574e-14
NARF	0.216642	0.348	0.231	3.33246e-14
SLC38A2	0.249997	0.578	0.492	3.89215e-14
IRS2	0.276048	0.61	0.501	4.48357e-14
KLF3	0.234882	0.301	0.188	6.69141e-14
SRRM2	0.207093	0.772	0.724	8.90724e-14
ZNF394	0.219418	0.43	0.318	9.8416e-14
NR4A2	0.405465	0.367	0.261	1.01334e-13
ZNF791	0.248321	0.426	0.311	1.72527e-13
MTMR6	0.222214	0.379	0.264	2.3413e-13
ZNF207	0.20227	0.715	0.651	2.62907e-13
RANBP2	0.209267	0.353	0.238	2.8431e-13
TLE4	0.230132	0.408	0.291	2.95698e-13
EPC1	0.207639	0.497	0.387	3.42192e-13
ZC3HAV1	0.240548	0.464	0.359	5.3727e-13
GALNT2	0.26363	0.626	0.551	5.44585e-13
PPP4R3A	0.217114	0.424	0.313	8.51401e-13
NKTR	0.242089	0.573	0.477	1.00975e-12
RBM22	0.222064	0.445	0.341	2.1811e-12
CTNNB1	0.215393	0.501	0.403	2.21263e-12
GGA2	0.2026	0.341	0.232	2.48759e-12
GGNBP2	0.217608	0.48	0.382	4.5269e-12
HOXA9	0.276926	0.44	0.332	4.78213e-12
SOX4	0.229313	0.956	0.936	7.7073e-12
FNBP1	0.229507	0.614	0.537	7.72294e-12
TMF1	0.213856	0.436	0.331	1.07209e-11
TSPAN14	0.21843	0.502	0.391	1.25345e-11
ZNF292	0.228186	0.413	0.307	2.1648e-11
SETD2	0.203341	0.434	0.325	3.2511e-11
ELF1	0.219503	0.638	0.553	4.82619e-11
AKIRIN1	0.203092	0.487	0.394	5.47089e-11
WDFY2	0.218322	0.429	0.325	9.91843e-11
RYBP	0.216648	0.472	0.367	1.00641e-10
UBE2I	0.226884	0.63	0.587	1.14896e-10
OGFRL1	0.263101	0.328	0.228	1.18698e-10
ADGRE5	0.243807	0.754	0.704	2.12535e-10
SH2B3	0.227083	0.38	0.285	2.98612e-10
DDX24	0.210117	0.535	0.462	7.22078e-10
UBE2B	0.215946	0.48	0.393	7.44653e-10
DSTN	0.239832	0.38	0.284	9.09592e-10
MOB3A	0.232073	0.671	0.61	1.75502e-09
PIM3	0.233669	0.5	0.418	2.32639e-09
SATB1	0.208231	0.468	0.372	6.08443e-09
GLG1	0.200023	0.404	0.312	9.70559e-09
MPRIP	0.20971	0.433	0.353	1.92926e-08
ANKRD10	0.230668	0.573	0.521	1.97866e-08
FBXO11	0.207955	0.482	0.4	2.11427e-08
DDIT4	0.221667	0.614	0.54	2.989e-08
ROCK1	0.219044	0.598	0.547	3.65595e-08
PRRC2B	0.200863	0.49	0.418	8.75776e-08
NR4A1	0.304609	0.656	0.623	8.86365e-08
SENP6	0.220679	0.375	0.289	1.18569e-07
IFI44L	0.239945	0.212	0.128	1.43519e-07
HBEGF	0.254564	0.567	0.508	3.29602e-07
RPL9P9	0.231153	0.391	0.305	4.32437e-07
KLF9	0.235819	0.381	0.3	6.75872e-07
RBM25	0.211365	0.595	0.548	8.33666e-07
IDI1	0.210328	0.563	0.503	1.61106e-06
CLN8	0.227463	0.282	0.206	2.94218e-06
RGS2	0.307641	0.328	0.252	5.60281e-06
SMCHD1	0.203564	0.526	0.46	5.94558e-06
PAG1	0.216892	0.429	0.353	7.32575e-06
SOD2	0.2069	0.418	0.344	2.24393e-05
ITGA4	0.208297	0.637	0.593	0.000295431
NPIPB11	0.206073	0.16	0.103	0.00286549

## Sheet: sensitive DE genes
Supplementary Table 3: List of all genes differentially expressed between cells predicted to be sensitive or resistant in PB samples (Fig. 4a)
Gene	avg_logFC	pct.1	pct.2	p_val_adj
PRDX1	0.704813	0.863	0.475	5.77326e-183		p_val: uncorrected p-value
ENO1	0.702664	0.893	0.604	3.76445e-168		avg_logFC: average natural log fold change
DNTT	0.809379	0.534	0.168	1.30688e-119		pct.1: percentage of cells expressing the marker in resistant cells
RPLP1	0.427197	0.999	0.992	4.42224e-115		pct.2 percentage of cells expressing the marker in sensitive cells
PKM	0.54801	0.69	0.334	1.44906e-109		p_val_adj: bonferroni corrected p-value
RPLP0	0.409824	0.996	0.967	1.62599e-106
UHRF1	0.496977	0.581	0.221	2.83241e-101
PARP1	0.450925	0.668	0.314	1.05032e-100
PPIA	0.391968	0.991	0.949	1.17213e-99
STMN1	0.779325	0.622	0.297	4.56218e-97
NPM1	0.43353	0.956	0.869	1.96581e-95
ARHGDIB	0.368794	0.996	0.934	2.32039e-95
PAICS	0.382472	0.392	0.087	3.10587e-95
RAC2	0.461263	0.813	0.505	1.6075e-94
UGT3A2	0.511033	0.37	0.076	3.61554e-94
C1QBP	0.410862	0.565	0.225	3.06366e-93
NME1	0.324672	0.346	0.06	7.31065e-93
NME2-cluster	0.479383	0.759	0.481	6.87137e-92
RPL4	0.315978	0.996	0.992	2.79917e-88
RPS2	0.335643	1	0.998	5.17213e-87
ATP5G3	0.384012	0.611	0.28	2.52239e-85
LDHA	0.462291	0.806	0.546	2.94932e-85
CCND3	0.472296	0.771	0.474	2.99416e-85
HSP90AB1	0.441662	0.956	0.867	3.71652e-85
RPS8	0.292517	0.999	0.995	4.03413e-85
CCT3	0.35069	0.496	0.177	7.67382e-85
RPS6	0.285301	1	0.999	2.70091e-84
LDHB	0.411069	0.715	0.4	2.21934e-83
IRX2	0.52057	0.314	0.053	5.62387e-82
CCT7	0.349079	0.519	0.203	1.79168e-80
BANF1	0.330902	0.461	0.159	2.57716e-80
BCAT1	0.389512	0.422	0.137	1.62037e-76
SRM	0.34997	0.425	0.139	1.84432e-76
DUT	0.496023	0.486	0.193	3.73698e-76
TMSB4X	0.367918	0.994	0.957	2.94749e-75
PFN1	0.35202	0.988	0.918	5.70194e-73
DAD1	0.485162	0.595	0.307	1.06097e-72
ANP32B	0.41928	0.574	0.28	8.67848e-71
DYNLL1	0.368585	0.539	0.236	1.31541e-70
RPS12	0.292427	1	0.997	4.3388e-70
APEX1	0.376632	0.611	0.309	7.67848e-70
CCT5	0.347386	0.47	0.185	1.9243e-69
TPI1	0.396822	0.598	0.301	2.4904e-69
PHB	0.295839	0.38	0.115	4.06138e-69
ATP5J2	0.320743	0.551	0.25	1.10717e-67
ANP32A	0.301131	0.524	0.222	2.55959e-67
DBI	0.341923	0.726	0.434	3.32292e-67
DPYSL2	0.335635	0.474	0.195	6.11758e-65
LAT2	0.305349	0.907	0.693	7.47572e-65
TYMS	0.604777	0.289	0.068	9.51641e-65
NAP1L1	0.33057	0.977	0.94	2.67284e-64
PEBP1	0.334553	0.84	0.618	8.03395e-64
HNRNPH2-cluster	0.302415	0.985	0.923	8.4598e-64
SERBP1	0.347829	0.82	0.598	1.04861e-63
AK2	0.285815	0.386	0.129	1.57043e-63
PDIA6	0.353665	0.585	0.302	2.39487e-63
EEF1B2	0.339891	0.963	0.902	2.50107e-63
HSPB1	0.465136	0.658	0.368	3.20324e-63
SLC2A11-cluster	0.374478	0.765	0.543	4.42126e-63
PSME2	0.297056	0.509	0.22	6.72525e-63
KIAA0391-cluster	0.329843	0.811	0.562	6.19766e-62
CNBP	0.34044	0.701	0.433	9.20604e-62
CCT6A	0.315967	0.53	0.252	1.16683e-61
PCLAF	0.390899	0.215	0.027	2.67235e-61
HSP90B1	0.423043	0.632	0.359	3.05006e-61
COX7C	0.320423	0.764	0.497	3.63814e-61
TMEM230	0.267233	0.429	0.16	6.14814e-61
RPS24	0.2561	1	0.998	7.479e-61
CALM2	0.39972	0.686	0.43	1.72762e-60
NHP2	0.293761	0.445	0.185	4.79322e-60
GAPDH	0.333804	0.995	0.984	9.00392e-60
MCM7	0.450121	0.44	0.19	1.3634e-59
SERF2	0.303439	0.917	0.718	1.6878e-59
AKR1A1	0.292018	0.479	0.206	5.3427e-59
PA2G4	0.387817	0.62	0.365	9.93007e-59
CDK4	0.241124	0.283	0.066	1.25823e-58
EPRS	0.270383	0.355	0.114	2.06786e-58
DARS	0.306283	0.531	0.249	2.1809e-58
CCT8	0.302335	0.536	0.26	2.42471e-58
HDDC2	0.251604	0.322	0.093	4.84313e-58
MTHFD1	0.245689	0.258	0.053	8.24234e-58
NREP	0.287682	0.422	0.161	9.78938e-58
HMGA1	0.397058	0.658	0.398	1.78973e-57
IL7R	0.292827	0.332	0.101	4.64914e-57
RPL23	0.257732	0.999	0.994	9.96418e-57
ATIC	0.23182	0.276	0.066	1.185e-56
SET	0.306863	0.911	0.773	2.03744e-56
RPL31	0.236535	1	0.997	7.30925e-56
RPLP2	0.215163	1	0.998	8.02152e-56
GPX1	0.332974	0.869	0.69	4.03654e-55
NUCKS1	0.360813	0.618	0.362	7.41988e-55
COMT	0.278616	0.447	0.189	9.80038e-55
TCL1A	0.654356	0.334	0.113	9.94296e-55
RANBP1	0.298911	0.397	0.157	1.50337e-54
RPL23A	0.238193	0.999	0.987	2.86857e-54
MRPL57	0.291395	0.481	0.222	3.14775e-54
RPL37A	0.253442	0.999	0.997	4.65444e-54
COX6C	0.304847	0.636	0.368	4.86006e-54
HPRT1	0.271241	0.413	0.164	5.27165e-54
PARK7	0.268566	0.509	0.24	9.98775e-54
CANX	0.312489	0.62	0.352	1.07825e-53
SH3BGRL	0.298162	0.621	0.344	2.93649e-53
ARPC5	0.263022	0.394	0.152	1.66459e-52
VAMP8	0.316839	0.585	0.317	1.2389e-51
RPL13	0.216844	0.999	0.999	2.11382e-51
UQCR10	0.228933	0.352	0.123	4.60894e-51
MCM2	0.243086	0.226	0.045	5.70683e-51
NDUFAF3	0.237777	0.359	0.129	7.20019e-51
HLA-DPA1	0.419053	0.864	0.739	9.41882e-51
TP53	0.239494	0.365	0.134	1.0078e-50
ATP5G1	0.222202	0.294	0.085	1.17088e-50
BLNK	0.288431	0.333	0.114	1.8588e-50
RPL19	0.207847	1	0.999	2.12969e-50
RAN	0.339397	0.697	0.47	3.45693e-50
FKBP1A	0.304057	0.694	0.425	3.66438e-50
PSME1	0.26952	0.817	0.588	1.87773e-49
HNRNPAB	0.314461	0.523	0.276	3.74063e-49
ATP5G2	0.275559	0.948	0.869	5.5839e-49
MDH1	0.23391	0.337	0.118	5.8162e-49
TUBB	0.649314	0.779	0.591	7.15136e-49
PYCARD	0.241405	0.486	0.224	7.31687e-49
ATP5C1	0.283826	0.641	0.38	2.08061e-48
VDAC1	0.294968	0.49	0.243	2.82916e-48
RGS19	0.277703	0.379	0.15	3.06485e-48
YWHAB	0.311745	0.846	0.697	6.41094e-48
PTPN6	0.264069	0.486	0.233	6.44219e-48
TALDO1	0.233575	0.413	0.177	6.75331e-48
UCP2	0.295642	0.618	0.351	7.16661e-48
RPS18	0.224644	0.998	0.994	8.50651e-48
PPA1	0.214663	0.263	0.071	8.97816e-48
SNRPD3	0.225264	0.345	0.127	9.46953e-48
TRMT112	0.240435	0.459	0.209	1.21069e-47
CBX5	0.263222	0.398	0.166	1.48805e-47
NAA38	0.219945	0.349	0.129	2.55225e-47
NUDT5	0.236947	0.381	0.154	5.93084e-47
ATXN10	0.241295	0.411	0.177	1.0096e-46
PRICKLE4-cluster	0.25096	0.545	0.285	1.14446e-46
ATP5H	0.232518	0.421	0.185	4.10559e-46
SSRP1	0.241613	0.379	0.156	5.67761e-46
VPREB1	0.326936	0.539	0.29	7.47131e-46
SNRPD1	0.243296	0.458	0.217	1.03734e-45
LSM4	0.260455	0.42	0.189	2.3929e-45
SNRPF	0.226807	0.411	0.179	2.70194e-45
PAK2	0.242562	0.501	0.253	5.26374e-45
IMPDH2	0.244343	0.427	0.196	6.19376e-45
ANXA2	0.367837	0.69	0.483	7.52686e-45
RPSA	0.261975	0.986	0.945	1.06343e-44
CFL1	0.228365	0.995	0.984	1.5268e-44
MCM3	0.205081	0.205	0.041	1.61584e-44
FHL1	0.239951	0.375	0.153	1.78926e-44
OSTC	0.214635	0.356	0.138	2.10488e-44
TRAPPC1	0.240771	0.424	0.193	4.4721e-44
HSPD1	0.29799	0.536	0.298	4.4959e-44
MCM5	0.295023	0.316	0.116	4.56692e-44
FKBP3	0.231622	0.381	0.157	7.67139e-44
ATP5A1	0.286409	0.747	0.531	2.11748e-43
LARS	0.226588	0.34	0.13	2.32462e-43
CACYBP	0.229849	0.351	0.138	2.52082e-43
MPP1	0.233026	0.336	0.125	2.66165e-43
RSU1	0.214035	0.278	0.089	8.17925e-43
OLA1	0.249803	0.444	0.211	8.80722e-43
HSPA8	0.349099	0.763	0.583	9.66668e-43
RPL5	0.218358	1	0.996	1.92604e-42
ECH1	0.229878	0.448	0.21	1.93035e-42
IDH2	0.282704	0.513	0.276	2.3679e-42
ATP5J	0.232768	0.52	0.272	2.463e-42
PRMT1	0.200436	0.298	0.103	3.52659e-42
EIF2S2	0.223894	0.394	0.172	4.18468e-42
EID1	0.246032	0.533	0.287	9.35545e-42
TMPO	0.279728	0.334	0.132	2.45376e-41
PSMA4	0.219479	0.374	0.16	2.82686e-41
HDGF	0.274638	0.544	0.302	3.49602e-41
RPL14	0.20299	0.999	0.994	3.51132e-41
RPS3A	0.20255	1	0.997	4.56702e-41
PSMB6	0.220241	0.429	0.203	5.35307e-41
RPL12	0.237473	0.99	0.977	6.6707e-41
AKR1B1	0.201042	0.297	0.103	7.68577e-41
TRAC	0.240173	0.343	0.137	8.74183e-41
ABHD4	0.482068	0.422	0.222	1.80539e-40
XRCC6	0.241017	0.524	0.292	2.0483e-40
APRT	0.23317	0.473	0.24	2.79317e-40
YWHAE	0.290101	0.797	0.655	3.46557e-40
USMG5	0.216581	0.419	0.199	3.82732e-40
CNPY3	0.242233	0.519	0.283	4.68112e-40
AHCY	0.213421	0.328	0.128	5.58892e-40
SPCS1	0.228702	0.508	0.272	7.48236e-40
LST1	0.28219	0.235	0.067	1.18531e-39
NCL	0.290607	0.751	0.563	2.00839e-39
GDI2	0.246913	0.834	0.64	3.18867e-39
LRRC75A-AS1	0.267353	0.872	0.742	6.05355e-39
RPS27L	0.214272	0.341	0.142	7.10522e-39
TAGLN2	0.303369	0.74	0.54	1.26143e-38
TBCA	0.209269	0.476	0.243	1.9071e-38
MCM4	0.273917	0.209	0.054	1.927e-38
SMC1A	0.239681	0.336	0.136	2.12578e-38
PRKDC	0.241801	0.37	0.166	3.33442e-38
RPL6	0.230973	0.982	0.955	3.35936e-38
CSNK1G1-cluster	0.214856	0.154	0.023	3.82941e-38
KRTCAP2-cluster	0.2306	0.443	0.221	4.41965e-38
COPZ1	0.221636	0.38	0.172	8.58498e-38
COX5A	0.249536	0.595	0.368	1.12195e-37
AP2M1	0.220943	0.534	0.294	1.40629e-37
MDH2	0.222965	0.437	0.222	1.7266e-37
MPV17	0.225523	0.337	0.139	1.76345e-37
PSMA5	0.217694	0.433	0.217	1.90111e-37
RPS17	0.215591	0.981	0.951	2.49559e-37
TK1	0.213948	0.129	0.012	2.50364e-37
HCLS1	0.246064	0.599	0.369	3.19141e-37
GPI	0.214771	0.365	0.164	1.05518e-36
NRM	0.270576	0.486	0.267	1.68042e-36
RPS3	0.210835	0.998	0.994	2.12229e-36
SOD1	0.232367	0.494	0.273	2.15904e-36
RPS5	0.208727	0.997	0.991	3.51443e-36
CBX3	0.251696	0.615	0.387	6.61595e-36
RPS4X	0.201198	1	0.997	2.41443e-35
COX5B	0.204102	0.496	0.268	2.44832e-35
C4orf3	0.200031	0.419	0.204	7.25909e-35
ADA	0.244563	0.466	0.254	7.72291e-35
TKT	0.219312	0.48	0.262	1.30737e-34
CLIC1-cluster	0.226384	0.851	0.683	4.62947e-34
TUT1-cluster	0.204442	0.986	0.965	4.87962e-34
SNRPE	0.208516	0.5	0.281	5.73031e-34
RRM2	0.253158	0.118	0.01	6.16736e-34
UQCRQ	0.209614	0.441	0.231	8.57088e-34
PTGES3	0.245122	0.599	0.386	1.25667e-33
RAD23A	0.231666	0.513	0.298	1.48643e-33
MKI67	0.23957	0.123	0.013	1.61112e-33
CD24	0.559715	0.399	0.217	2.83257e-33
KCNK12	0.267791	0.605	0.387	9.15675e-33
AC002454.1	0.2402	0.537	0.326	1.0725e-32
ATP5O	0.202948	0.587	0.359	3.0427e-32
HSPE1	0.21517	0.373	0.181	3.90917e-32
TUBA1B	0.685338	0.894	0.823	5.43645e-32
PSMB2	0.202124	0.419	0.218	6.13724e-32
MYC	0.212263	0.29	0.121	7.89315e-32
LCP1	0.228599	0.894	0.789	1.76741e-31
NASP	0.26031	0.43	0.24	1.87743e-31
XRCC5	0.231355	0.609	0.393	2.26685e-31
GPM6B	0.210721	0.331	0.149	4.91791e-31
NUCB2	0.249625	0.502	0.297	2.84313e-30
IL2RG	0.236039	0.722	0.517	5.18882e-30
CAPNS1	0.229763	0.838	0.681	5.21679e-30
DUSP6	0.216095	0.32	0.143	6.96729e-30
KARS	0.206665	0.457	0.257	1.02327e-29
HIGD2A	0.22328	0.614	0.404	1.03072e-29
HLA-DRB5	0.344403	0.415	0.235	1.31399e-29
UQCRH	0.210083	0.582	0.369	2.29281e-29
TPP1	0.206549	0.452	0.247	2.36707e-29
HNRNPA3	0.206722	0.818	0.653	8.92864e-29
WAS	0.205494	0.5	0.289	1.21484e-28
PSMA7	0.206484	0.625	0.411	1.46385e-28
MTND1P23	0.488753	0.797	0.713	1.6634e-28
UBL5	0.211824	0.592	0.382	1.82396e-28
PHB2	0.211591	0.541	0.336	2.00068e-28
TLN1	0.208713	0.618	0.394	2.83019e-28
TXN	0.202967	0.448	0.255	3.92889e-28
COX6B1	0.200152	0.636	0.427	7.56588e-28
SUMO2	0.201065	0.633	0.423	1.10955e-27
DCTN1	0.205891	0.426	0.231	1.12765e-27
HNRNPC	0.202435	0.896	0.795	1.41008e-27
CCT4	0.204897	0.603	0.406	1.65436e-27
PPP1CA	0.200443	0.575	0.369	2.55971e-27
IGLL1	0.290589	0.23	0.087	3.68147e-27
TSC22D1	0.230317	0.393	0.21	5.60931e-27
ESD	0.203955	0.592	0.38	2.60587e-26
ANXA6	0.209539	0.466	0.269	3.4113e-26
RNASET2	0.270834	0.557	0.362	3.45706e-26
YWHAQ	0.206304	0.794	0.649	6.06395e-26
DOK3	0.216105	0.508	0.307	7.48745e-25
EIF4B	0.211047	0.776	0.611	8.78264e-25
RPS17-cluster	0.203904	0.845	0.715	1.23055e-24
EIF3E	0.204974	0.847	0.705	2.1785e-24
S100A10	0.267067	0.649	0.48	6.12338e-24
RPL22	0.201261	0.868	0.756	1.19741e-23
SLC25A5	0.233734	0.821	0.69	1.92099e-23
PCNA	0.364811	0.249	0.114	3.40557e-23
MTND4P12	0.718987	0.333	0.188	5.0281e-23
UBA1	0.202165	0.703	0.511	5.51941e-23
HMGB2	0.327428	0.418	0.25	1.51676e-22
DEK	0.213278	0.441	0.268	2.35025e-22
MTATP6P1	0.244789	0.997	0.994	2.18547e-21
PTK2B	0.223966	0.751	0.61	3.729e-21
PPDPF	0.201791	0.586	0.405	5.03199e-21
HLA-DRB1	0.225974	0.855	0.76	2.27804e-20
LTB	0.311347	0.161	0.055	3.39572e-20
CORO1B-cluster	0.210232	0.829	0.704	6.31379e-20
DNMT1	0.209415	0.33	0.186	2.14635e-19
F13A1	0.26569	0.351	0.216	5.51288e-16
SNORD3A	0.284132	0.395	0.251	8.52804e-16
CTGF	0.376713	0.594	0.471	1.03777e-15
CD52	0.256884	0.215	0.11	1.62816e-14
H2AFZ	0.351668	0.488	0.368	1.65617e-13
HSPA5	0.220279	0.753	0.69	3.52657e-10
TNFAIP3	0.201489	0.441	0.334	1.9834e-07
