# Supplementary material for: Identification and characterization of relapse-initiating cells in MLL-rearranged infant ALL by single-cell transcriptomics
Source: Leukemia. 2021 Jul 24;36(1):58–67. doi: 10.1038/s41375-021-01341-y (PMC8727302; doi:10.1038/s41375-021-01341-y)
Supplement: Supplementary file 5 — Supplementary Table 4 [file 41375_2021_1341_MOESM5_ESM.xlsx]

## Sheet: sensitivity markers
	p_val	avg_logFC	pct.1	pct.2	p_val_adj		Supplementary Table 4: List of all genes differentially expressed between cells predicted to be sensitive or resistant in BM samples (sup Fig. 5d)
TUBA1B	2.2124e-29	1.56925	0.981	0.524	4.07303e-25
STMN1	1.89012e-35	1.47418	0.933	0.152	3.4797e-31
TYMS	5.15409e-36	1.26123	0.838	0.029	9.48868e-32		p_val: uncorrected p-value
HIST1H4C	7.17771e-15	1.05299	0.743	0.21	1.32142e-10		avg_logFC: average natural log fold change
H2AFZ	3.89098e-23	1.03301	0.886	0.219	7.1633e-19		pct.1: percentage of cells expressing the marker in resistant cells
TUBB	2.045e-24	1.00311	0.99	0.419	3.76484e-20		pct.2 percentage of cells expressing the marker in sensitive cells
PRDX1	1.91037e-28	0.982471	0.952	0.238	3.517e-24		p_val_adj: bonferroni corrected p-value
PCNA	5.70092e-24	0.918502	0.657	0.029	1.04954e-19
PCLAF	3.21405e-33	0.914867	0.781	0.019	5.91706e-29
PPIA	4.26685e-25	0.839891	0.981	0.476	7.85526e-21
HMGB2	2.21434e-18	0.826516	0.781	0.171	4.0766e-14
LDHA	6.20446e-23	0.774679	0.867	0.19	1.14224e-18
HMGA1	1.97217e-23	0.764185	0.933	0.276	3.63077e-19
DUT	9.42889e-21	0.744974	0.8	0.152	1.73586e-16
MKI67	4.82058e-17	0.730743	0.581	0.048	8.87469e-13
RRM2	6.64484e-19	0.725239	0.6	0.038	1.22332e-14
NUCKS1	2.70662e-21	0.699588	0.867	0.219	4.98288e-17
ENO1	3.36019e-15	0.688733	0.914	0.41	6.18611e-11
IDH2	2.22208e-26	0.678235	0.838	0.124	4.09085e-22
TPI1	8.31588e-20	0.668017	0.762	0.143	1.53095e-15
PDIA6	1.75915e-26	0.656425	0.81	0.095	3.23859e-22
SMC1A	3.23687e-21	0.640085	0.657	0.048	5.95907e-17
MCM4	4.8313e-25	0.639701	0.714	0.048	8.89443e-21
MCM7	8.28741e-25	0.632296	0.838	0.152	1.52571e-20
DNMT1	4.14707e-18	0.6165	0.733	0.133	7.63475e-14
GAPDH	2.39661e-19	0.614264	0.981	0.705	4.41216e-15
NUCB2	3.47594e-26	0.613656	0.752	0.076	6.39921e-22
ANP32B	1.33452e-26	0.61294	0.857	0.162	2.45684e-22
HMGB1	6.12641e-13	0.612933	0.981	0.61	1.12787e-08
MCM5	7.37697e-25	0.593173	0.657	0.019	1.3581e-20
TK1	2.62718e-19	0.566424	0.552	0.019	4.83663e-15
AC002454.1	5.43273e-25	0.564268	0.752	0.067	1.00017e-20
NASP	7.63847e-20	0.554669	0.762	0.133	1.40624e-15
PSMB2	4.92345e-20	0.55361	0.629	0.048	9.06408e-16
CENPU	8.22053e-25	0.552764	0.6	0	1.5134e-20
HSP90AB1	3.07941e-11	0.548501	0.895	0.448	5.6692e-07
COX8A	3.35245e-16	0.547608	0.848	0.276	6.17185e-12
PA2G4	2.72654e-21	0.54741	0.8	0.162	5.01957e-17
NAP1L1	2.15588e-15	0.545087	0.981	0.562	3.96898e-11
RPLP0	2.87979e-10	0.544554	0.952	0.648	5.30169e-06
LDHB	4.7613e-17	0.537182	0.8	0.219	8.76555e-13
HNRNPAB	4.55546e-23	0.53215	0.819	0.162	8.3866e-19
SET	1.48462e-15	0.519533	0.895	0.352	2.73319e-11
DNTT	9.43209e-11	0.515669	0.543	0.105	1.73645e-06
NME1	6.46185e-22	0.514663	0.61	0.038	1.18963e-17
PFN1	4.36241e-13	0.5102	0.981	0.648	8.0312e-09
PARP1	2.10441e-23	0.505271	0.829	0.162	3.87422e-19
NRM	7.15033e-20	0.501549	0.743	0.124	1.31638e-15
TMPO	3.56906e-18	0.500631	0.59	0.057	6.57063e-14
NDUFA4	6.61116e-22	0.498665	0.781	0.143	1.21711e-17
NUSAP1	1.64446e-18	0.496229	0.533	0.019	3.02745e-14
UHRF1	7.49816e-20	0.493896	0.648	0.057	1.38041e-15
EEF1A1	3.35752e-10	0.491147	0.905	0.486	6.1812e-06
DNAJC9	1.06665e-17	0.490345	0.552	0.029	1.96371e-13
YBX1	1.42978e-11	0.488241	0.952	0.562	2.63223e-07
KIAA0391-cluster	4.72547e-20	0.488086	0.848	0.238	8.69958e-16
CCT7	4.10244e-19	0.487582	0.657	0.067	7.5526e-15
HNRNPD	1.55614e-14	0.487317	0.905	0.39	2.86486e-10
CAT	4.58088e-19	0.485079	0.743	0.152	8.4334e-15
PPIG	1.19234e-18	0.484841	0.667	0.086	2.1951e-14
NHP2	1.07561e-22	0.478928	0.676	0.048	1.9802e-18
NPM1	1.76023e-11	0.476972	0.924	0.486	3.24058e-07
BUB3	2.49997e-16	0.473822	0.562	0.057	4.60244e-12
RAN	9.47139e-18	0.470234	0.819	0.238	1.74368e-13
LAT2	5.88036e-18	0.469876	0.867	0.286	1.08257e-13
TOP2A	1.55362e-16	0.466793	0.486	0.01	2.86021e-12
SLC25A5	4.46365e-17	0.465649	0.933	0.39	8.21757e-13
LSM4	2.90068e-21	0.465168	0.714	0.095	5.34016e-17
HMGN1	5.42103e-21	0.464546	0.933	0.324	9.98012e-17
SLC2A11-cluster	1.57631e-17	0.464	0.886	0.314	2.90199e-13
CANX	4.32086e-22	0.458298	0.771	0.143	7.95471e-18
USP1	1.70392e-19	0.457907	0.59	0.029	3.13692e-15
CSNK1G1-cluster	1.22022e-22	0.451029	0.581	0.019	2.24643e-18
IMPDH2	1.74478e-19	0.450944	0.686	0.095	3.21214e-15
NCL	2.70883e-20	0.445254	0.933	0.343	4.98695e-16
DPYSL2	6.56083e-19	0.445204	0.6	0.048	1.20785e-14
VAMP8	5.46023e-15	0.443408	0.629	0.105	1.00523e-10
EEF1B2	1.46488e-16	0.441415	0.962	0.514	2.69685e-12
PRDX6	2.20523e-21	0.440648	0.762	0.133	4.05983e-17
TPM3	1.50096e-13	0.439081	0.848	0.343	2.76327e-09
CALM2	1.06729e-15	0.43814	0.829	0.276	1.96488e-11
PTMA	1.27283e-12	0.435744	1	0.933	2.34328e-08
TMBIM6	5.666e-22	0.434187	0.829	0.19	1.04311e-17
ATP5A1	1.77399e-16	0.433585	0.838	0.276	3.26591e-12
ATP5G3	1.9712e-24	0.433054	0.829	0.181	3.62897e-20
SERBP1	1.10488e-21	0.431264	0.876	0.276	2.03408e-17
HNRNPA2B1	1.76333e-15	0.429664	0.905	0.419	3.2463e-11
PTTG1	8.86235e-21	0.428447	0.6	0.038	1.63156e-16
PEBP1	3.70697e-14	0.424769	0.848	0.333	6.82453e-10
ALDOA	3.22759e-18	0.424552	0.819	0.238	5.942e-14
PAICS	2.57247e-18	0.423554	0.6	0.057	4.73591e-14
RPLP1	1.65971e-18	0.422176	1	0.876	3.05552e-14
MYBL2	2.73383e-16	0.417876	0.495	0.019	5.03299e-12
RAD23A	2.26705e-23	0.417155	0.781	0.143	4.17363e-19
ACTB	9.22103e-09	0.415784	1	0.895	0.000169759
CBX5	5.14067e-18	0.413342	0.629	0.086	9.46398e-14
PRC1	4.16784e-18	0.411906	0.562	0.038	7.67299e-14
CCT5	1.04898e-19	0.411424	0.629	0.057	1.93117e-15
MTHFD1	2.76101e-17	0.41107	0.581	0.048	5.08302e-13
MTDH	5.85435e-17	0.409674	0.819	0.248	1.07779e-12
CNBP	7.84629e-19	0.408651	0.771	0.181	1.4445e-14
SMC4	2.12164e-11	0.407039	0.695	0.229	3.90594e-07
XRCC5	1.29916e-19	0.407014	0.781	0.19	2.39175e-15
YWHAE	2.87832e-15	0.405643	0.857	0.324	5.29899e-11
PTGES3	2.15993e-15	0.405414	0.81	0.267	3.97643e-11
TUBA1C	3.3345e-17	0.403521	0.705	0.133	6.13881e-13
NDUFB11	8.19944e-22	0.402531	0.762	0.143	1.50952e-17
DDX46	3.87528e-18	0.400676	0.581	0.048	7.13439e-14
HELLS	1.43092e-13	0.399581	0.524	0.067	2.63432e-09
MAD2L2	6.02935e-19	0.398707	0.705	0.124	1.11e-14
UQCRQ	2.75841e-21	0.397048	0.762	0.143	5.07823e-17
RANBP1	2.88545e-24	0.396129	0.733	0.105	5.31211e-20
PTBP1	8.4367e-17	0.395171	0.819	0.257	1.5532e-12
DYNLL1	3.82496e-14	0.393099	0.61	0.105	7.04175e-10
SUMO2	3.15916e-25	0.393011	0.8	0.143	5.81601e-21
SSRP1	3.99449e-19	0.391925	0.61	0.057	7.35386e-15
RP11-378G13.2	4.03268e-22	0.390563	0.762	0.143	7.42417e-18
ATAD2	2.15446e-11	0.389104	0.476	0.067	3.96637e-07
GSTP1	1.54767e-14	0.388955	0.8	0.286	2.84926e-10
VDAC1	1.33718e-14	0.387834	0.667	0.152	2.46175e-10
HPRT1	3.28986e-19	0.383081	0.619	0.067	6.05663e-15
COX5A	1.65936e-21	0.380591	0.762	0.162	3.05488e-17
CCT2	2.50256e-13	0.379888	0.829	0.324	4.6072e-09
PSMC3	4.75096e-20	0.379845	0.6	0.038	8.74652e-16
PARK7	2.07545e-17	0.379565	0.667	0.105	3.8209e-13
OLA1	1.28533e-22	0.379074	0.648	0.057	2.3663e-18
SNRPD3	1.25192e-22	0.377267	0.657	0.038	2.30478e-18
HSP90AA1	5.05078e-10	0.375064	0.962	0.619	9.29849e-06
UQCR10	1.70626e-21	0.372809	0.61	0.038	3.14123e-17
SMC2	1.02364e-20	0.369924	0.524	0	1.88453e-16
RPS20P35	1.42478e-14	0.369262	0.943	0.467	2.62302e-10
VIM	1.68383e-06	0.368074	0.99	0.819	0.0309994
CDT1	7.57642e-22	0.36527	0.543	0.019	1.39482e-17
COPS6	2.33217e-17	0.364297	0.552	0.038	4.29353e-13
NSD2	3.42818e-19	0.363399	0.619	0.067	6.31128e-15
CHCHD2	1.27425e-18	0.361511	0.952	0.429	2.3459e-14
KHSRP	6.66494e-18	0.359538	0.724	0.162	1.22702e-13
ZWINT	3.11574e-20	0.355588	0.514	0	5.73608e-16
BIRC5	1.07387e-15	0.353947	0.419	0	1.97699e-11
BANF1	6.47083e-24	0.353431	0.657	0.048	1.19128e-19
TOP2B	3.21365e-17	0.351721	0.8	0.257	5.91633e-13
DEK	1.01114e-26	0.351139	0.829	0.171	1.86152e-22
E2F2	1.42152e-12	0.350314	0.448	0.038	2.61702e-08
CCT6A	1.74157e-16	0.34959	0.695	0.152	3.20623e-12
SMARCC1	3.38735e-14	0.349543	0.629	0.124	6.23612e-10
AK2	4.03871e-20	0.348539	0.629	0.048	7.43526e-16
HSPA8	1.22517e-15	0.348363	0.81	0.276	2.25554e-11
SNRPE	1.08605e-19	0.347231	0.762	0.162	1.99941e-15
HDAC2	1.59149e-20	0.34658	0.638	0.067	2.92993e-16
RPL3	3.32602e-09	0.346012	0.981	0.714	6.12319e-05
HNRNPA3	1.77175e-22	0.345251	0.886	0.276	3.26179e-18
C18orf32-cluster	1.27006e-08	0.345171	0.981	0.705	0.000233817
CCND3	2.12037e-17	0.345118	0.771	0.219	3.9036e-13
EIF3I	5.79318e-17	0.343506	0.676	0.133	1.06652e-12
YWHAQ	1.50902e-18	0.343471	0.867	0.314	2.77811e-14
RPL14	2.58625e-07	0.342651	0.971	0.695	0.00476129
SNRPF	1.07192e-19	0.342516	0.695	0.114	1.97341e-15
KIF22	9.33882e-16	0.340603	0.486	0.019	1.71928e-11
SRP9	2.26771e-14	0.338878	0.543	0.067	4.17485e-10
ACTR2	7.51688e-21	0.33851	0.838	0.238	1.38386e-16
ANP32E	2.37166e-19	0.338505	0.533	0.019	4.36622e-15
PSIP1	8.63877e-16	0.33327	0.524	0.038	1.5904e-11
SHMT2	1.50657e-17	0.333259	0.571	0.038	2.77359e-13
EID1	1.73117e-17	0.332705	0.648	0.105	3.18709e-13
PHB	6.37975e-12	0.330115	0.524	0.076	1.17451e-07
CSNK2B	1.30871e-20	0.32934	0.81	0.21	2.40933e-16
LMNB1	1.1202e-18	0.329084	0.514	0.01	2.06228e-14
MCM2	6.11554e-16	0.328813	0.486	0.019	1.12587e-11
HNRNPA1	6.34345e-10	0.328349	0.99	0.705	1.16783e-05
ASPM	5.86238e-10	0.328139	0.333	0.01	1.07926e-05
HADH	1.1308e-17	0.327772	0.552	0.038	2.0818e-13
CENPF	3.60778e-13	0.327577	0.429	0.038	6.64193e-09
RHOA	4.60191e-13	0.327444	0.962	0.543	8.47211e-09
CFL1	1.05758e-14	0.325964	0.99	0.724	1.94701e-10
CKS2	9.38686e-20	0.32384	0.59	0.048	1.72812e-15
LCP1	3.88587e-15	0.322569	0.876	0.39	7.15389e-11
BARD1	1.86509e-16	0.32183	0.505	0.029	3.43362e-12
E2F1	1.50199e-12	0.319039	0.429	0.029	2.76517e-08
COX6C	1.12145e-18	0.318927	0.819	0.257	2.0646e-14
SEM1	4.72308e-16	0.317763	0.524	0.038	8.69519e-12
EMB	1.37086e-17	0.317262	0.752	0.21	2.52375e-13
CENPN	1.45779e-16	0.315244	0.438	0	2.68379e-12
DHX9	9.35797e-14	0.315168	0.752	0.257	1.7228e-09
RP11-889L3.1	2.50098e-17	0.314748	0.819	0.267	4.6043e-13
DAD1	2.69076e-15	0.314157	0.714	0.19	4.95369e-11
HSPD1	2.31252e-18	0.31333	0.752	0.21	4.25735e-14
STARD7	1.47222e-10	0.313021	0.505	0.095	2.71035e-06
COX6A1	1.49728e-20	0.311902	0.762	0.19	2.7565e-16
AURKB	1.27388e-11	0.311812	0.324	0	2.34522e-07
EI24	4.84514e-15	0.311761	0.59	0.086	8.91991e-11
UGT3A2	2.22967e-10	0.310202	0.524	0.114	4.10482e-06
TPGS2	2.31295e-18	0.309943	0.486	0.01	4.25815e-14
NAA38	6.31651e-18	0.30952	0.638	0.105	1.16287e-13
CASP2	7.36264e-16	0.309485	0.533	0.048	1.35546e-11
TFDP1	4.38897e-20	0.308789	0.562	0.029	8.0801e-16
SLBP	8.14987e-15	0.308429	0.657	0.152	1.50039e-10
DHFR	2.34804e-18	0.307555	0.476	0	4.32275e-14
EIF4A3	3.09388e-19	0.306725	0.638	0.105	5.69584e-15
RPSA	2.44877e-14	0.306638	0.981	0.581	4.50819e-10
RNASEH2B	3.77825e-19	0.30545	0.724	0.162	6.95576e-15
TMED2	1.77205e-20	0.304788	0.676	0.095	3.26234e-16
XRCC6	1.81522e-25	0.304747	0.752	0.133	3.34181e-21
CDCA5	1.07387e-15	0.303289	0.419	0	1.97699e-11
SF3B2	4.53685e-19	0.303282	0.714	0.143	8.35234e-15
CBX3	5.14401e-23	0.30295	0.857	0.248	9.47013e-19
FOXM1	8.70602e-12	0.302894	0.381	0.01	1.60278e-07
PPIAP22	1.08635e-19	0.302259	0.562	0.038	1.99996e-15
HNRNPF	5.69502e-20	0.302182	0.657	0.086	1.04845e-15
TPR	2.60037e-17	0.30177	0.648	0.114	4.78728e-13
MCM3	9.32185e-20	0.300475	0.543	0.019	1.71615e-15
PSMA4	3.5185e-15	0.300039	0.562	0.067	6.47756e-11
FANCI	3.91889e-18	0.299889	0.495	0.01	7.21467e-14
CLNS1A	1.6001e-16	0.299778	0.476	0.01	2.94578e-12
TPM4	4.11949e-15	0.29965	0.876	0.371	7.58397e-11
HP1BP3	3.21926e-18	0.298245	0.676	0.124	5.92666e-14
METTL26	9.45112e-17	0.298121	0.514	0.029	1.73995e-12
CCNB2	1.31882e-13	0.29694	0.371	0	2.42795e-09
DTL	7.58238e-15	0.296856	0.4	0	1.39592e-10
MAD2L1	5.28347e-17	0.296768	0.448	0	9.72686e-13
SOD1	1.23814e-17	0.295457	0.724	0.181	2.27942e-13
DYNLL2	3.12925e-14	0.295095	0.629	0.133	5.76094e-10
P4HB	6.21652e-16	0.29509	0.657	0.133	1.14446e-11
CBFB	3.4952e-16	0.294594	0.629	0.114	6.43467e-12
CLSPN	1.17662e-11	0.294408	0.362	0.01	2.16616e-07
SAE1	1.42043e-14	0.293699	0.514	0.057	2.61502e-10
RNASEH2C	5.44953e-17	0.292579	0.581	0.057	1.00326e-12
PSMA2-cluster	9.43846e-23	0.292504	0.648	0.067	1.73762e-18
RPS23	5.66338e-09	0.2917	1	0.8	0.000104263
RPL7A	9.01893e-11	0.290901	1	0.714	1.66038e-06
PKM	2.02762e-19	0.290699	0.838	0.276	3.73286e-15
SUCLG1	7.78376e-14	0.289696	0.467	0.029	1.43299e-09
ARL6IP1	7.62466e-15	0.288882	0.648	0.143	1.4037e-10
PKMYT1	2.05062e-13	0.288127	0.476	0.038	3.7752e-09
HSP90B1	2.13223e-18	0.288114	0.895	0.343	3.92543e-14
RALY	1.02056e-23	0.287794	0.79	0.181	1.87884e-19
SF3B6	3.54336e-12	0.287689	0.552	0.105	6.52333e-08
HNRNPR	3.7862e-23	0.287284	0.81	0.2	6.97039e-19
APRT	6.66886e-16	0.286995	0.657	0.133	1.22774e-11
SHCBP1	2.86834e-15	0.28687	0.41	0	5.28061e-11
GTF3A	1.7831e-18	0.285745	0.686	0.133	3.28269e-14
SERF2	4.92793e-13	0.285359	0.857	0.381	9.07232e-09
TIMELESS	1.52546e-16	0.284318	0.457	0.019	2.80837e-12
TALDO1	1.76943e-15	0.282713	0.571	0.086	3.25752e-11
PPP1CA	1.1047e-18	0.282652	0.781	0.219	2.03375e-14
TUBB4B	1.31014e-18	0.281999	0.743	0.19	2.41197e-14
ST13	6.15726e-22	0.281416	0.676	0.105	1.13355e-17
CDCA7	2.36568e-14	0.281332	0.543	0.067	4.35521e-10
GPM6B	3.38051e-11	0.28121	0.448	0.048	6.22352e-07
PSMD7	1.08345e-19	0.281003	0.686	0.133	1.99462e-15
CKS1B	3.22054e-18	0.280974	0.638	0.114	5.92901e-14
RPS7	4.35972e-08	0.280946	0.962	0.667	0.000802625
MYL6B	1.13359e-14	0.280519	0.524	0.057	2.08694e-10
PRKDC	1.59563e-20	0.280477	0.705	0.133	2.93756e-16
SNX17	1.91757e-13	0.280474	0.41	0.019	3.53025e-09
SNHG16	3.40157e-13	0.280394	0.657	0.181	6.26228e-09
RPS17	1.39038e-11	0.280342	0.971	0.629	2.55969e-07
SRSF1	1.17177e-16	0.280249	0.61	0.095	2.15722e-12
CSNK2B-cluster	2.23885e-23	0.279302	0.705	0.124	4.12172e-19
HMGN2	1.90229e-23	0.27923	0.543	0.019	3.50211e-19
GINS2	7.58238e-15	0.278966	0.4	0	1.39592e-10
DCTPP1	6.68695e-13	0.278782	0.419	0.019	1.23107e-08
TMEM50A	1.84728e-16	0.27856	0.533	0.048	3.40084e-12
RPLP0P6	2.56716e-15	0.278421	0.695	0.19	4.72614e-11
RPL10A	6.6222e-10	0.277387	1	0.733	1.21915e-05
NCAPD2	7.60122e-14	0.277341	0.419	0.01	1.39938e-09
GLO1	3.74326e-14	0.277313	0.524	0.067	6.89134e-10
HSPA5	7.48276e-14	0.276972	0.895	0.419	1.37758e-09
VRK1	1.31882e-13	0.276742	0.371	0	2.42795e-09
RPS6	1.7012e-09	0.276599	1	0.895	3.13192e-05
HMGXB4	1.91916e-14	0.275684	0.476	0.029	3.53318e-10
FBXO5	1.09195e-09	0.274599	0.333	0.019	2.01029e-05
AKR1B1	6.38398e-19	0.274328	0.581	0.057	1.17529e-14
ANP32A	4.39827e-20	0.273973	0.648	0.086	8.09721e-16
BCAT1	1.30835e-18	0.273544	0.571	0.067	2.40868e-14
GMNN	1.08907e-09	0.272548	0.448	0.067	2.00497e-05
RPS3	1.60308e-08	0.272485	0.99	0.743	0.000295128
SNRPG	1.65702e-16	0.271355	0.533	0.038	3.05057e-12
RPS2	4.81147e-07	0.270692	0.962	0.81	0.00885791
DARS	2.84682e-19	0.270398	0.657	0.114	5.24099e-15
PDLIM1	2.17234e-13	0.269968	0.638	0.171	3.99928e-09
KPNB1	1.4185e-22	0.269842	0.829	0.238	2.61146e-18
TMEM106C	1.77813e-13	0.269638	0.438	0.019	3.27355e-09
CACYBP	5.48136e-22	0.269479	0.6	0.067	1.00912e-17
RPL4	1.75268e-10	0.268955	0.971	0.724	3.22669e-06
ACLY	1.14548e-16	0.268917	0.543	0.048	2.10883e-12
PRELID1	2.03082e-16	0.268736	0.533	0.038	3.73874e-12
PRMT1	7.49647e-19	0.268312	0.571	0.057	1.3801e-14
RPS3A	2.05686e-10	0.267653	0.99	0.724	3.78668e-06
KTN1	1.65469e-16	0.267094	0.638	0.124	3.04628e-12
RPA3	4.0952e-20	0.266866	0.514	0.01	7.53927e-16
RPL6	2.16785e-10	0.266764	0.924	0.552	3.991e-06
RP11-390K5.1	3.76835e-14	0.266267	0.619	0.133	6.93754e-10
FHL1	1.76709e-11	0.265496	0.448	0.048	3.25322e-07
PGP	2.07493e-17	0.263954	0.495	0.01	3.81995e-13
GGCT	2.57304e-14	0.26328	0.438	0.01	4.73697e-10
RPL13P12	2.63644e-11	0.2632	0.733	0.286	4.85369e-07
PPIB	4.65321e-15	0.262971	0.714	0.21	8.56657e-11
CYC1	9.27878e-17	0.262955	0.648	0.133	1.70822e-12
FDPS	1.12916e-12	0.262064	0.533	0.095	2.07879e-08
GTF2A2	6.68893e-13	0.261881	0.457	0.038	1.23143e-08
RRM1	4.43289e-27	0.261471	0.562	0.019	8.16095e-23
GNG5	2.61622e-22	0.261112	0.705	0.133	4.81646e-18
FABP5	4.08854e-15	0.260858	0.467	0.019	7.527e-11
NDUFB2	4.2416e-20	0.260788	0.61	0.067	7.80878e-16
RPL35P5	3.85926e-16	0.260446	0.876	0.371	7.1049e-12
RPS17-cluster	4.2577e-14	0.260284	0.895	0.476	7.83842e-10
CSK	8.13752e-13	0.26014	0.543	0.095	1.49812e-08
SUPT16H	5.37619e-21	0.260036	0.524	0.019	9.89757e-17
PGRMC1	3.93111e-17	0.259702	0.448	0.01	7.23717e-13
LSM3	6.18204e-18	0.258766	0.571	0.067	1.13811e-13
MT2A	5.85009e-10	0.258533	0.476	0.095	1.077e-05
GHITM	3.40947e-19	0.258524	0.629	0.095	6.27683e-15
ATP5C1	6.80627e-21	0.25814	0.724	0.162	1.25303e-16
SH3BGRL	3.02991e-16	0.257941	0.648	0.143	5.57806e-12
LIG1	1.7853e-16	0.257697	0.448	0.029	3.28674e-12
TMX4	2.31135e-12	0.257544	0.457	0.048	4.2552e-08
YWHAB	3.35116e-16	0.256203	0.857	0.381	6.16949e-12
RBBP4	2.83169e-30	0.255962	0.733	0.095	5.21313e-26
RPS20	8.26218e-07	0.25571	0.99	0.8	0.0152107
SAMD1	3.11209e-14	0.255623	0.438	0.01	5.72936e-10
CKLF	4.22909e-15	0.255451	0.533	0.067	7.78576e-11
MORF4L1	8.83285e-28	0.254843	0.857	0.219	1.62613e-23
PSMC5	6.19342e-17	0.252781	0.552	0.067	1.14021e-12
NONO	1.07975e-18	0.252397	0.914	0.39	1.98781e-14
EMC4	7.74017e-14	0.252047	0.524	0.067	1.42496e-09
CALM3	1.30195e-21	0.251941	0.676	0.114	2.3969e-17
TUT1-cluster	6.26728e-10	0.251071	0.952	0.59	1.15381e-05
RNF167	8.30923e-13	0.250765	0.4	0.01	1.52973e-08
ATP5L	1.62938e-17	0.250659	0.895	0.371	2.9997e-13
DDX39B-cluster	1.70636e-19	0.250572	0.81	0.248	3.1414e-15
H2AFY	2.94272e-14	0.250499	0.952	0.524	5.41755e-10
GPI	3.97898e-13	0.249584	0.562	0.114	7.3253e-09
PTMAP5	7.99714e-15	0.249457	0.962	0.514	1.47227e-10
TMEM59	1.57191e-17	0.249252	0.638	0.124	2.89389e-13
CCT8	8.93484e-25	0.249148	0.686	0.114	1.6449e-20
PDS5B	9.49734e-19	0.248683	0.562	0.038	1.74846e-14
MCM6	9.86749e-17	0.247799	0.448	0.01	1.8166e-12
KDELR1	2.85344e-13	0.246522	0.571	0.114	5.25319e-09
SMARCB1	7.76004e-15	0.246416	0.495	0.048	1.42862e-10
MPC2	6.39725e-21	0.246289	0.59	0.057	1.17773e-16
NDUFS6	4.57501e-23	0.246058	0.695	0.114	8.42259e-19
SMC3	3.59917e-16	0.245725	0.543	0.067	6.62607e-12
RAC2	1.03828e-15	0.245169	0.743	0.219	1.91147e-11
ACOT7	1.04711e-15	0.245106	0.505	0.048	1.92772e-11
ENSA	1.1758e-19	0.2451	0.657	0.114	2.16464e-15
TPX2	1.31882e-13	0.244601	0.371	0	2.42795e-09
LSM5	4.37596e-18	0.244231	0.533	0.048	8.05615e-14
RBMX	4.08468e-17	0.243412	0.848	0.324	7.51989e-13
ATP6V1E1	1.88172e-13	0.243357	0.448	0.038	3.46424e-09
GNAI2	2.63463e-22	0.243159	0.8	0.219	4.85036e-18
SUZ12	7.26501e-21	0.242477	0.705	0.143	1.33749e-16
EIF3E	3.84771e-18	0.242455	0.838	0.295	7.08364e-14
MLF2	3.70691e-11	0.242275	0.533	0.143	6.82443e-07
SNRPB2	1.4222e-18	0.242046	0.667	0.143	2.61827e-14
HSPE1	3.68469e-15	0.241993	0.581	0.105	6.78351e-11
UQCRH	1.94458e-21	0.241469	0.848	0.267	3.57996e-17
PSMA3	3.38957e-13	0.24108	0.495	0.067	6.2402e-09
DKC1	1.16424e-12	0.241005	0.457	0.048	2.14337e-08
FIBP	7.15893e-14	0.240642	0.467	0.029	1.31796e-09
RPS18	1.53262e-08	0.240389	0.99	0.81	0.000282155
PHF19	6.61028e-18	0.240388	0.505	0.038	1.21695e-13
AKR7A2	1.18569e-13	0.240121	0.467	0.038	2.18285e-09
PHB2	1.52697e-16	0.239808	0.648	0.152	2.81115e-12
TIMM8B	4.18274e-12	0.239472	0.419	0.029	7.70043e-08
RPL5P6	2.16163e-13	0.239428	0.467	0.048	3.97957e-09
EIF5A	8.05961e-22	0.239337	0.876	0.295	1.48377e-17
RPS4X	3.3746e-07	0.238344	1	0.848	0.00621264
RPL10AP6	3.81859e-15	0.2375	0.676	0.181	7.03002e-11
RPIA	5.36193e-13	0.236916	0.4	0.01	9.87132e-09
CCT3	5.38213e-15	0.236714	0.562	0.105	9.90851e-11
TMEM256	9.50792e-14	0.236611	0.429	0.01	1.75041e-09
AP2S1	1.47396e-20	0.235958	0.619	0.086	2.71356e-16
CHAF1A	3.39628e-14	0.235392	0.438	0.01	6.25254e-10
RAD21	1.01103e-15	0.234613	0.724	0.21	1.86131e-11
RFWD3	2.16464e-15	0.234119	0.467	0.038	3.9851e-11
CENPM	1.88806e-12	0.234113	0.4	0.01	3.47592e-08
RP11-791G16.2	4.53218e-17	0.233801	0.619	0.114	8.34374e-13
PSME3	7.53933e-10	0.233075	0.438	0.067	1.38799e-05
CDK2AP1	2.18032e-16	0.23295	0.486	0.038	4.01396e-12
AHI1	1.71416e-11	0.232734	0.381	0.019	3.15577e-07
HACD3	1.30581e-13	0.232676	0.448	0.038	2.404e-09
FKBP3	3.43854e-18	0.232525	0.571	0.086	6.33035e-14
PSMB7	5.45028e-29	0.232058	0.733	0.114	1.0034e-24
CNOT7	7.28032e-17	0.231376	0.552	0.067	1.34031e-12
NGLY1	5.42546e-16	0.231348	0.495	0.038	9.98828e-12
PPP1CC	1.99499e-18	0.231182	0.771	0.248	3.67277e-14
CALR	7.64258e-13	0.231136	0.752	0.295	1.407e-08
VPREB1	2.97209e-09	0.231015	0.514	0.143	5.47161e-05
AHCY	6.50148e-17	0.230794	0.524	0.057	1.19692e-12
VDAC2	5.0585e-23	0.230506	0.686	0.114	9.3127e-19
SSR3	7.05668e-16	0.230358	0.476	0.01	1.29914e-11
SRSF3	5.87378e-12	0.230157	0.848	0.41	1.08136e-07
CDKN2A	1.03606e-09	0.229826	0.4	0.048	1.90739e-05
ACP1	2.24529e-23	0.229688	0.714	0.124	4.13357e-19
TMEM109	5.64079e-16	0.229319	0.457	0.038	1.03847e-11
SNRPB	2.85155e-21	0.229282	0.867	0.314	5.2497e-17
SF3A3	6.91498e-15	0.22895	0.457	0.01	1.27305e-10
NAP1L4	4.79624e-13	0.228744	0.571	0.124	8.82989e-09
ATP5I	3.51029e-15	0.228703	0.657	0.162	6.46244e-11
RPS23P8	7.04238e-14	0.228404	0.81	0.324	1.2965e-09
RPL7	7.46538e-12	0.228055	0.981	0.638	1.37438e-07
NREP	1.24118e-14	0.227172	0.486	0.038	2.28501e-10
GSTO1	3.94673e-19	0.227052	0.571	0.067	7.26592e-15
CTNND1-cluster	4.54029e-14	0.226988	0.629	0.152	8.35868e-10
RPS8	3.32046e-07	0.226837	1	0.819	0.00611296
PAIP2	4.21402e-19	0.226274	0.781	0.229	7.75802e-15
NABP2	4.93508e-15	0.22612	0.438	0.019	9.08548e-11
ODC1	1.57063e-15	0.225971	0.714	0.229	2.89153e-11
SRM	1.15749e-10	0.225719	0.552	0.152	2.13093e-06
LGALS1	2.59472e-09	0.225489	0.829	0.419	4.77688e-05
TMEM258	4.91179e-23	0.224997	0.571	0.048	9.0426e-19
GADD45GIP1	1.09736e-12	0.224994	0.476	0.057	2.02025e-08
MRPL9	2.39255e-14	0.224985	0.448	0.019	4.40468e-10
PSMD2	6.54049e-18	0.224845	0.514	0.048	1.2041e-13
DCXR	8.48171e-16	0.224442	0.476	0.029	1.56148e-11
RPL12	6.04664e-11	0.223623	0.99	0.695	1.11319e-06
PTPN11	2.71282e-16	0.222987	0.495	0.038	4.99431e-12
RAP1A	2.42165e-14	0.222799	0.476	0.048	4.45825e-10
LRRC75A	6.42186e-14	0.222632	0.667	0.181	1.18227e-09
HERC5	9.41847e-15	0.222385	0.4	0.019	1.73394e-10
KLHL15	3.35937e-11	0.222331	0.448	0.067	6.1846e-07
SLC39A8	6.70293e-15	0.222282	0.562	0.095	1.23401e-10
MRPL37	2.08393e-12	0.222067	0.486	0.076	3.83652e-08
NUP50	3.45183e-15	0.22184	0.457	0.029	6.35481e-11
ZYX	8.81996e-09	0.220824	0.495	0.133	0.000162375
HTATSF1	2.1777e-13	0.220714	0.448	0.048	4.00915e-09
RPSAP58	3.59511e-12	0.220639	0.59	0.162	6.61859e-08
RP11-407P2.1	4.03879e-09	0.220519	0.467	0.095	7.43541e-05
RBBP7	3.40556e-20	0.219697	0.648	0.124	6.26963e-16
TXNL4A	7.79154e-18	0.218366	0.571	0.086	1.43442e-13
EPRS	1.47739e-12	0.218314	0.448	0.048	2.71987e-08
MRPL51	2.35743e-18	0.218214	0.486	0.019	4.34002e-14
CEP57	1.86014e-09	0.218033	0.39	0.048	3.42451e-05
MDH1	1.72441e-17	0.217889	0.448	0.01	3.17465e-13
NDUFC2	1.55098e-13	0.217573	0.476	0.038	2.85535e-09
BLMH	3.34138e-23	0.217353	0.505	0.01	6.15148e-19
BLOC1S6	7.17671e-12	0.216825	0.495	0.086	1.32123e-07
RPS10-cluster	5.04361e-10	0.216322	0.962	0.629	9.28529e-06
SMS	3.17076e-26	0.216099	0.648	0.086	5.83737e-22
GYPC	1.10096e-20	0.216058	0.562	0.067	2.02686e-16
MRPL57	9.46188e-20	0.215631	0.695	0.143	1.74193e-15
PDCD5	1.11559e-15	0.215411	0.467	0.029	2.0538e-11
RNF187	1.70009e-14	0.215329	0.438	0.019	3.12986e-10
UBA2	1.05893e-16	0.215126	0.562	0.086	1.9495e-12
NUF2	1.67993e-10	0.215118	0.333	0.019	3.09275e-06
SIVA1	9.23966e-21	0.215085	0.648	0.105	1.70102e-16
TBC1D5	9.85345e-15	0.213788	0.448	0.038	1.81402e-10
HNRNPA0	1.85054e-20	0.213528	0.819	0.248	3.40685e-16
PPM1G	2.47795e-12	0.213451	0.543	0.114	4.5619e-08
CTB-63M22.1	6.32256e-22	0.212981	0.59	0.057	1.16398e-17
MINOS1	1.47622e-14	0.212933	0.448	0.019	2.71772e-10
UQCR11	2.14461e-17	0.212499	0.59	0.086	3.94822e-13
C1QBP	5.12191e-19	0.211537	0.676	0.162	9.42944e-15
FAM111A	8.72644e-09	0.211324	0.295	0.01	0.000160654
DDX1	4.25528e-14	0.211194	0.419	0.019	7.83397e-10
COMMD7	2.34345e-14	0.210742	0.448	0.019	4.3143e-10
RPL8	7.46599e-12	0.21017	0.99	0.667	1.37449e-07
MRPS34	4.11246e-12	0.210164	0.381	0.01	7.57104e-08
PRPS1	4.88132e-18	0.210049	0.495	0.038	8.98651e-14
POLR2E	2.70303e-19	0.209848	0.6	0.086	4.97628e-15
NUDC	3.28488e-18	0.209411	0.648	0.133	6.04746e-14
POLD2	3.85891e-16	0.209061	0.486	0.057	7.10424e-12
NDUFA1	4.26504e-18	0.209051	0.771	0.248	7.85195e-14
NRXN2	4.22706e-14	0.209027	0.39	0.019	7.78201e-10
POMP	1.90432e-20	0.208576	0.724	0.181	3.50585e-16
SPAG5	9.13046e-10	0.208169	0.333	0.01	1.68092e-05
CAP1	1.68628e-20	0.20796	0.838	0.276	3.10444e-16
CCDC167	2.52029e-08	0.207808	0.295	0.01	0.000463985
NXT2	6.83981e-07	0.207781	0.2	0	0.0125921
GGH	2.40528e-10	0.207389	0.333	0.01	4.42813e-06
UBL5	6.49166e-18	0.207257	0.762	0.238	1.19511e-13
NT5DC2	5.27254e-14	0.206662	0.419	0.029	9.70675e-10
RPS10	1.23781e-14	0.206107	0.743	0.267	2.27881e-10
METAP2	2.36631e-20	0.205588	0.59	0.086	4.35637e-16
NDUFA2	2.07587e-18	0.205492	0.581	0.095	3.82168e-14
UBE2C	4.82424e-12	0.205347	0.352	0.01	8.88142e-08
UBE3A	7.31505e-15	0.205116	0.533	0.086	1.3467e-10
PRELID3B	1.74279e-11	0.204774	0.448	0.048	3.20849e-07
PRIM1	2.10407e-12	0.204765	0.343	0	3.8736e-08
ATP5O	1.67113e-19	0.204568	0.762	0.229	3.07655e-15
GAPDHP35	3.71263e-23	0.204337	0.657	0.105	6.83495e-19
C14orf2	2.24386e-22	0.204251	0.762	0.19	4.13094e-18
NUDT5	3.41803e-16	0.203536	0.495	0.048	6.2926e-12
NEDD8	1.41655e-15	0.203277	0.59	0.114	2.60787e-11
NCAPG	1.83529e-22	0.203159	0.467	0.019	3.37878e-18
DNAJC8	1.4131e-14	0.202997	0.486	0.057	2.60151e-10
C14orf166	1.55688e-18	0.202456	0.638	0.133	2.86622e-14
ESYT2	1.5026e-18	0.202324	0.695	0.171	2.76628e-14
RPL14P1	5.88972e-22	0.202153	0.648	0.105	1.0843e-17
URGCP-cluster	2.29535e-14	0.201402	0.429	0.019	4.22573e-10
CLEC11A	4.80061e-16	0.201231	0.724	0.229	8.83792e-12
MRPL23	1.02807e-13	0.2009	0.486	0.067	1.89268e-09
IGFBP7	4.36164e-15	0.20088	0.743	0.238	8.02978e-11
MRPS35	9.83557e-13	0.200511	0.438	0.048	1.81073e-08
PPP2R1A	2.7047e-18	0.200499	0.667	0.143	4.97935e-14
NCAPG2	1.76166e-16	0.200141	0.41	0.01	3.24322e-12

## Sheet: resistance markers
	p_val	avg_logFC	pct.1	pct.2	p_val_adj		Supplementary Table 4: List of all genes differentially expressed between cells predicted to be sensitive or resistant in BM samples (sup Fig. 5d)
FTL	1.3233e-20	0.796706	0.562	0.838	2.4362e-16
NEAT1	6.72267e-14	0.776737	0.771	0.905	1.23764e-09		p_val: uncorrected p-value
ADGRE5	3.72795e-22	0.759851	0.552	0.733	6.86316e-18		avg_logFC: average natural log fold change
KLF6	6.62512e-16	0.759089	0.886	0.99	1.21968e-11		pct.1: percentage of cells expressing the marker in resistant cells
YPEL5	6.28194e-31	0.680452	0.571	0.838	1.15651e-26		pct.2 percentage of cells expressing the marker in sensitive cells
PRDM2	9.9744e-20	0.666898	0.448	0.657	1.83629e-15		p_val_adj: bonferroni corrected p-value
FTH1	3.5602e-16	0.634333	0.762	0.962	6.55432e-12
DUSP1	7.70911e-12	0.616232	0.571	0.695	1.41925e-07
CCNL1	1.31604e-19	0.61484	0.61	0.819	2.42283e-15
DDX5	2.24141e-22	0.613721	0.686	0.895	4.12643e-18
MYLIP	3.81885e-21	0.605301	0.41	0.552	7.0305e-17
ZFP36L2	1.38708e-20	0.601136	0.543	0.8	2.55362e-16
MCL1	1.2553e-24	0.593535	0.581	0.829	2.31101e-20
CD37	1.19331e-15	0.589947	0.324	0.41	2.19689e-11
LL22NC03-2H8.5	4.99485e-10	0.581507	0.152	0.229	9.19552e-06
PPP2R5C	1.39667e-21	0.577325	0.486	0.743	2.57127e-17
SH3BGRL3	2.55511e-11	0.572177	0.8	0.914	4.70396e-07
KLF13	2.73265e-21	0.568871	0.476	0.667	5.0308e-17
SOX4	8.13411e-19	0.567034	0.648	0.924	1.49749e-14
ITGA4	1.86916e-16	0.555043	0.352	0.619	3.44112e-12
KMT2E	1.77153e-16	0.551789	0.695	0.924	3.26139e-12
RBM38	4.08043e-18	0.546576	0.638	0.8	7.51207e-14
TSC22D3	1.85697e-13	0.543492	0.79	0.943	3.41868e-09
PTPRE	1.31859e-16	0.531507	0.219	0.4	2.42753e-12
ZMYND8	4.1263e-16	0.530607	0.352	0.6	7.59652e-12
RAB1A	3.22375e-22	0.528691	0.314	0.514	5.93492e-18
LINC01578	9.63934e-21	0.524871	0.667	0.886	1.7746e-16
SF1	7.6164e-16	0.514765	0.676	0.876	1.40218e-11
IGKC	2.39218e-06	0.51029	0.076	0.114	0.0440401
OGT	2.39711e-15	0.496884	0.371	0.581	4.41307e-11
HOXA5	1.19476e-12	0.494371	0.314	0.429	2.19955e-08
RSRP1	4.88434e-15	0.49234	0.343	0.41	8.99206e-11
BTG1	1.73741e-11	0.486141	0.543	0.733	3.19857e-07
ELF2	5.25691e-16	0.485311	0.276	0.495	9.67796e-12
CXCR4	2.95723e-14	0.461523	0.552	0.848	5.44426e-10
BRI3	2.89101e-16	0.454794	0.305	0.39	5.32235e-12
JUNB	4.52524e-21	0.452916	0.448	0.781	8.33097e-17
USP36	1.17941e-13	0.443133	0.371	0.6	2.17129e-09
HLA-E	2.41474e-15	0.441058	0.629	0.857	4.44554e-11
SLC35B2	7.80132e-07	0.440052	0.114	0.2	0.0143622
YPEL3	4.30931e-13	0.439157	0.267	0.39	7.93343e-09
EIF5	1.71662e-24	0.435313	0.457	0.79	3.16029e-20
FOSB	4.30244e-12	0.433934	0.676	0.876	7.92079e-08
AHNAK	9.8405e-10	0.433796	0.362	0.476	1.81164e-05
CSNK1D	2.18384e-14	0.433255	0.343	0.524	4.02045e-10
AKAP9	1.30961e-17	0.43159	0.276	0.514	2.41099e-13
PSAP	1.7964e-22	0.431579	0.152	0.505	3.30718e-18
SARAF	8.97721e-20	0.430444	0.467	0.762	1.6527e-15
GABPB1-AS1	5.8569e-15	0.427888	0.248	0.419	1.07826e-10
CYGB	1.75652e-08	0.427047	0.171	0.2	0.000323375
CCDC18-AS1	3.54717e-11	0.426614	0.181	0.19	6.53034e-07
SMIM3	2.58315e-22	0.425796	0.438	0.781	4.75558e-18
ULK1	5.29991e-18	0.42382	0.267	0.457	9.75713e-14
MEIS1	1.78386e-15	0.423131	0.238	0.457	3.28409e-11
ANKRD10	1.96506e-14	0.421712	0.429	0.61	3.61768e-10
MYADM	3.92549e-07	0.420555	0.686	0.8	0.00722682
MKNK2	2.7597e-14	0.418002	0.657	0.895	5.08061e-10
LMNA	2.3628e-06	0.417878	0.343	0.448	0.0434991
ZEB2	1.50056e-22	0.41764	0.514	0.857	2.76253e-18
EZR	1.51207e-15	0.416944	0.714	0.924	2.78373e-11
JUND	5.4755e-13	0.416332	0.857	0.99	1.00804e-08
AKAP13	2.8891e-17	0.415244	0.419	0.752	5.31884e-13
CRAMP1	1.93123e-19	0.414785	0.295	0.524	3.5554e-15
NFKBIA	1.73317e-13	0.414243	0.381	0.705	3.19077e-09
SMAD3	3.52142e-16	0.4138	0.219	0.41	6.48293e-12
FNBP1	1.33718e-16	0.411704	0.343	0.61	2.46175e-12
TBC1D24-cluster	4.1367e-15	0.409071	0.562	0.829	7.61566e-11
DDAH2	1.03518e-25	0.407391	0.257	0.695	1.90576e-21
CD55	2.16432e-12	0.40679	0.2	0.267	3.98451e-08
MARCH6	1.0743e-23	0.405989	0.305	0.657	1.97779e-19
UBXN4	1.89223e-14	0.405131	0.248	0.552	3.4836e-10
NFKBID	2.11626e-14	0.404241	0.295	0.524	3.89603e-10
RP11-463O12.5	3.67699e-15	0.402231	0.324	0.438	6.76934e-11
PSMA3-AS1	2.06493e-16	0.402197	0.343	0.552	3.80153e-12
CD44	1.08371e-14	0.402009	0.705	0.952	1.99511e-10
PLA2G4B-cluster	2.65231e-09	0.401542	0.152	0.19	4.88291e-05
SAT1	6.80559e-14	0.401313	0.276	0.524	1.25291e-09
KLF2	3.84813e-12	0.400806	0.657	0.886	7.0844e-08
LYZ	1.08677e-13	0.400402	0.067	0.238	2.00074e-09
KDM6B	4.59148e-10	0.400076	0.21	0.257	8.45292e-06
LDLRAD4	1.11401e-24	0.399543	0.248	0.59	2.05088e-20
IGHM	3.52175e-09	0.398801	0.59	0.762	6.48354e-05
FOS	1.21978e-11	0.397813	0.752	0.952	2.24562e-07
CDK5RAP3	1.03261e-18	0.394048	0.314	0.543	1.90104e-14
GLG1	2.83248e-21	0.392077	0.21	0.41	5.2146e-17
UBC	2.04542e-13	0.391795	0.762	0.924	3.76562e-09
PRPF4B	6.08546e-19	0.390267	0.295	0.552	1.12033e-14
TSPAN14	1.20552e-17	0.389785	0.324	0.581	2.21936e-13
MLXIP	6.16373e-22	0.387713	0.343	0.676	1.13474e-17
DDX3X	7.08286e-28	0.386745	0.438	0.81	1.30395e-23
RGCC	1.70355e-10	0.385501	0.41	0.59	3.13623e-06
TM9SF3	4.60415e-17	0.384783	0.362	0.61	8.47625e-13
MALT1	4.03483e-15	0.384511	0.143	0.333	7.42813e-11
MBP	1.31289e-10	0.384039	0.095	0.229	2.41704e-06
BAZ2A	2.92386e-17	0.381642	0.295	0.476	5.38283e-13
CTD-3184A7.4	2.88387e-10	0.381413	0.105	0.114	5.3092e-06
BNIP3L	8.87985e-21	0.381306	0.219	0.438	1.63478e-16
MIR181A1HG	6.87513e-18	0.380515	0.143	0.41	1.26571e-13
CD63	2.1245e-13	0.376891	0.305	0.533	3.91121e-09
BCL7A	1.93612e-14	0.376273	0.438	0.648	3.56439e-10
PAFAH1B2	7.4311e-29	0.375483	0.314	0.657	1.36807e-24
STK17B	3.96951e-19	0.375373	0.438	0.724	7.30787e-15
CLEC2D	6.89297e-18	0.375169	0.267	0.505	1.269e-13
MGEA5	1.08603e-12	0.37437	0.343	0.562	1.99939e-08
MIDN	1.25662e-15	0.374106	0.41	0.667	2.31344e-11
EIF1	1.94521e-10	0.373297	0.876	0.981	3.58113e-06
PNISR	2.47525e-15	0.373226	0.486	0.743	4.55694e-11
PAN3	4.61637e-12	0.3717	0.581	0.829	8.49873e-08
CHD2	1.07853e-18	0.369382	0.295	0.524	1.98558e-14
ATP2B1-AS1	4.80368e-10	0.366142	0.171	0.333	8.84357e-06
TXNIP	1.93631e-18	0.365772	0.276	0.524	3.56475e-14
RBM22	1.40984e-19	0.363095	0.248	0.524	2.59552e-15
PPP1R15A	9.86388e-14	0.361864	0.638	0.886	1.81594e-09
KIAA0232	5.43804e-12	0.360586	0.076	0.19	1.00114e-07
UBL3	1.24426e-15	0.359357	0.2	0.286	2.29068e-11
IST1	3.45032e-22	0.358739	0.286	0.505	6.35203e-18
SEPT9	5.53195e-20	0.358595	0.495	0.829	1.01843e-15
SQSTM1	2.93064e-14	0.357381	0.257	0.448	5.3953e-10
TNFAIP3	1.19851e-07	0.355675	0.314	0.429	0.00220646
SNHG7	8.24601e-25	0.355333	0.381	0.714	1.51809e-20
ZNF207	1.72266e-21	0.35507	0.41	0.781	3.17141e-17
RBM5	1.62828e-18	0.35421	0.324	0.59	2.99767e-14
TCF4	5.24851e-12	0.353761	0.219	0.381	9.66251e-08
PCGF3	3.06787e-12	0.352711	0.143	0.248	5.64794e-08
UBE2I	5.05126e-23	0.352409	0.457	0.857	9.29937e-19
SBNO1	2.80944e-24	0.351809	0.171	0.524	5.17218e-20
EBF1	1.71308e-18	0.3513	0.276	0.581	3.15378e-14
CCSER2	3.40684e-08	0.351108	0.095	0.133	0.000627199
FAM129C	3.32002e-15	0.350247	0.238	0.457	6.11216e-11
ELF1	5.73924e-21	0.34888	0.371	0.733	1.05659e-16
MYB	3.45609e-21	0.348122	0.381	0.79	6.36267e-17
PRRC2C	4.51181e-10	0.347627	0.59	0.79	8.30625e-06
HECA	3.9365e-17	0.346986	0.276	0.505	7.2471e-13
SELENOO	1.19564e-15	0.346342	0.362	0.6	2.20118e-11
N4BP2L2	8.86274e-12	0.346219	0.267	0.343	1.63163e-07
CTNNB1	2.16786e-24	0.345271	0.333	0.657	3.99103e-20
MICAL1	1.90019e-19	0.342952	0.267	0.552	3.49825e-15
ARIH1	7.04243e-18	0.341643	0.276	0.467	1.29651e-13
SEC14L1	5.74104e-14	0.341355	0.19	0.4	1.05693e-09
MSI2	2.26856e-13	0.340806	0.448	0.714	4.17642e-09
NIPBL	7.96998e-18	0.339127	0.257	0.476	1.46727e-13
LRRFIP1	7.92519e-13	0.338683	0.619	0.905	1.45903e-08
CD79B	3.39595e-11	0.337767	0.343	0.486	6.25195e-07
HLA-DPB1	3.63638e-18	0.337176	0.381	0.695	6.69458e-14
NDRG1	2.26585e-18	0.335665	0.276	0.524	4.17144e-14
CHD7	3.50567e-19	0.333755	0.162	0.343	6.45393e-15
RARA	1.555e-09	0.333656	0.229	0.352	2.86276e-05
YTHDC1	1.87062e-20	0.333411	0.343	0.667	3.44382e-16
SPG7	4.44477e-14	0.333348	0.171	0.324	8.18282e-10
PCSK7	1.64313e-14	0.330909	0.229	0.371	3.02501e-10
JMJD1C	5.28537e-18	0.330578	0.552	0.838	9.73037e-14
BCL11A	1.17247e-20	0.330083	0.495	0.848	2.15851e-16
TRIM33	5.31263e-16	0.32956	0.238	0.505	9.78055e-12
PCF11	8.45991e-19	0.329014	0.238	0.419	1.55747e-14
TRABD	2.53233e-19	0.3287	0.371	0.686	4.66201e-15
ALKBH5	4.61237e-14	0.328163	0.181	0.476	8.49138e-10
RAB11FIP1	4.3691e-08	0.328118	0.181	0.305	0.000804351
TMEM243	1.32432e-13	0.327252	0.219	0.476	2.43807e-09
ATP2B1	1.0483e-12	0.326521	0.305	0.505	1.92993e-08
PRKCE	2.79855e-13	0.326515	0.219	0.371	5.15214e-09
YBX3	4.39732e-16	0.326081	0.581	0.857	8.09547e-12
HIST1H2BN	2.49429e-08	0.325145	0.076	0.124	0.000459198
CD74	1.87121e-07	0.324828	0.895	1	0.0034449
LAPTM5	3.30865e-15	0.324816	0.771	0.99	6.09122e-11
ZC3HAV1	1.23797e-15	0.323757	0.267	0.505	2.2791e-11
SETD1B	4.26431e-12	0.323154	0.21	0.343	7.85059e-08
MDM4	2.90593e-15	0.320897	0.41	0.648	5.34982e-11
CNOT2	2.35646e-20	0.320627	0.352	0.667	4.33825e-16
EIF2AK3	1.05795e-15	0.32039	0.133	0.295	1.94768e-11
OGFRL1	6.76979e-18	0.320336	0.143	0.371	1.24632e-13
FMNL1	6.66156e-23	0.320142	0.371	0.705	1.22639e-18
TAPT1	3.41656e-15	0.318933	0.429	0.743	6.28988e-11
ARPP21	9.16753e-12	0.318769	0.229	0.419	1.68774e-07
MAP1LC3B	3.56619e-17	0.317077	0.476	0.781	6.56536e-13
EIF4A1	2.9266e-16	0.317045	0.41	0.667	5.38788e-12
S100A11	2.73595e-13	0.314723	0.086	0.229	5.03689e-09
KLRK1-cluster	2.70945e-12	0.312817	0.257	0.486	4.9881e-08
TAF7	4.71218e-15	0.312752	0.257	0.486	8.67511e-11
RICTOR	4.92813e-12	0.312271	0.19	0.333	9.07268e-08
HMCES	1.12948e-13	0.311817	0.162	0.362	2.07938e-09
RNF103	8.12161e-13	0.310659	0.152	0.276	1.49519e-08
NARF	9.97862e-14	0.310277	0.276	0.467	1.83706e-09
SETX	4.13692e-20	0.309666	0.114	0.4	7.61608e-16
SIAH2	2.60267e-13	0.309334	0.171	0.352	4.79152e-09
HLA-DQB1	2.32213e-11	0.309305	0.352	0.6	4.27504e-07
MYO15B	3.60401e-12	0.308778	0.21	0.257	6.63498e-08
SLC2A3	9.17383e-14	0.307666	0.352	0.524	1.6889e-09
CYTH1	2.38018e-11	0.307081	0.229	0.4	4.38191e-07
CPD	1.32361e-07	0.306515	0.076	0.21	0.00243677
AUP1	4.30826e-20	0.306509	0.267	0.524	7.93151e-16
SH3BP2	1.30318e-19	0.303774	0.257	0.495	2.39916e-15
CLK1	1.83654e-17	0.3036	0.371	0.714	3.38106e-13
LUC7L3	2.24937e-16	0.303422	0.343	0.676	4.14109e-12
PRKCB	4.89943e-18	0.300734	0.219	0.467	9.01985e-14
TLE4	8.69976e-24	0.298312	0.219	0.552	1.60163e-19
ATP6V1G1	3.92302e-24	0.297302	0.219	0.552	7.22227e-20
GSE1	6.77452e-10	0.296821	0.162	0.286	1.24719e-05
SOCS2	4.19339e-19	0.296718	0.619	0.933	7.72002e-15
BRD4	5.04495e-17	0.29597	0.238	0.59	9.28775e-13
GALNT2	6.82069e-20	0.295608	0.333	0.695	1.25569e-15
GTF2B	2.77906e-21	0.295248	0.143	0.41	5.11626e-17
CPSF7	2.72214e-21	0.292679	0.143	0.467	5.01146e-17
MTMR10	1.31086e-10	0.291487	0.171	0.276	2.4133e-06
EBLN3P	6.12031e-09	0.289785	0.171	0.295	0.000112675
ANKRD11	1.12925e-20	0.289471	0.276	0.581	2.07896e-16
EPS15	1.22821e-12	0.289363	0.229	0.467	2.26113e-08
RNF220	1.69211e-18	0.28905	0.267	0.571	3.11517e-14
ZNF324	4.44576e-07	0.288908	0.086	0.152	0.00818464
TRAK1	2.24559e-12	0.288247	0.171	0.295	4.13412e-08
MAPKAPK2	7.22096e-20	0.287939	0.371	0.724	1.32938e-15
CWC25	9.09667e-18	0.287428	0.238	0.476	1.6747e-13
RBM39	1.94673e-11	0.286984	0.676	0.867	3.58393e-07
ARFGEF2	1.1533e-07	0.286672	0.171	0.2	0.00212322
AGFG1	3.53258e-13	0.286152	0.19	0.352	6.50348e-09
EPC1	4.29473e-18	0.285455	0.343	0.629	7.90661e-14
SESN1	5.30266e-11	0.285266	0.095	0.238	9.7622e-07
JARID2	7.65867e-10	0.284995	0.276	0.524	1.40996e-05
ZNF655	3.15727e-10	0.284962	0.21	0.314	5.81254e-06
NPTX2	2.57978e-07	0.283845	0.095	0.162	0.00474938
LRMP	4.88346e-21	0.283773	0.314	0.667	8.99044e-17
MAX	2.62885e-13	0.283425	0.19	0.362	4.83972e-09
ANKRD12	1.2226e-18	0.279848	0.181	0.495	2.2508e-14
HLA-DRB1	7.65363e-17	0.279537	0.457	0.79	1.40903e-12
H2AFJ	4.83106e-14	0.279361	0.095	0.314	8.89398e-10
KLF4	6.9307e-10	0.279316	0.305	0.524	1.27594e-05
CBX4	9.80501e-09	0.278508	0.667	0.895	0.00018051
CNN2	8.10591e-13	0.278297	0.124	0.238	1.4923e-08
CMTM3	2.56736e-17	0.277885	0.286	0.59	4.72651e-13
HLA-DMA	2.80342e-16	0.277882	0.295	0.581	5.16109e-12
HIST1H1C	2.99635e-21	0.277583	0.248	0.61	5.51628e-17
JUN	2.179e-08	0.277185	0.305	0.543	0.000401154
SECISBP2	6.29103e-18	0.276407	0.152	0.352	1.15818e-13
ZCCHC7	1.23203e-18	0.276202	0.362	0.733	2.26817e-14
SREK1	1.71203e-13	0.275974	0.457	0.743	3.15185e-09
PHF20	3.185e-19	0.275857	0.095	0.343	5.86359e-15
IGF2BP2	3.3507e-15	0.274612	0.305	0.619	6.16864e-11
COX20	3.95797e-17	0.273559	0.21	0.476	7.28661e-13
NUDT4	1.29869e-17	0.273455	0.143	0.333	2.39089e-13
CCDC59	5.57291e-18	0.273118	0.229	0.486	1.02597e-13
SMAP2	1.37608e-17	0.272983	0.133	0.419	2.53336e-13
CLIP1	5.32003e-11	0.272517	0.171	0.267	9.79418e-07
PAFAH1B1	5.66738e-11	0.271403	0.248	0.362	1.04337e-06
SMARCA2	8.68741e-20	0.269664	0.295	0.676	1.59935e-15
ACIN1	2.4741e-17	0.269608	0.229	0.486	4.55483e-13
DENND1C	7.10519e-13	0.269527	0.076	0.181	1.30807e-08
GPCPD1	2.73922e-16	0.269369	0.181	0.4	5.04291e-12
ARID1B	1.41481e-09	0.268807	0.524	0.762	2.60467e-05
CYFIP2	1.46202e-13	0.268528	0.229	0.438	2.69158e-09
SYF2	6.66243e-26	0.268271	0.276	0.657	1.22655e-21
LONP2	1.56287e-09	0.26802	0.162	0.248	2.87724e-05
ARID4B	1.14372e-19	0.267963	0.352	0.657	2.10559e-15
DSTYK	1.62387e-09	0.267355	0.086	0.162	2.98954e-05
FBXO33	6.11705e-16	0.267236	0.314	0.6	1.12615e-11
PSME4	4.17486e-13	0.266707	0.352	0.581	7.68592e-09
OST4	2.21181e-19	0.266688	0.257	0.638	4.07194e-15
CTSD	5.4719e-17	0.265881	0.086	0.352	1.00738e-12
ANXA11	1.06823e-18	0.264302	0.124	0.448	1.96661e-14
ADD3	2.73268e-17	0.264233	0.19	0.505	5.03086e-13
PBXIP1	1.44902e-09	0.264128	0.152	0.295	2.66764e-05
ARAP2	7.18003e-11	0.263555	0.143	0.257	1.32184e-06
BTG2	8.60092e-09	0.262586	0.238	0.352	0.000158343
SNRNP70	6.63583e-23	0.262148	0.314	0.686	1.22166e-18
RASA3	1.25187e-09	0.261911	0.076	0.162	2.30469e-05
CD19	2.89491e-16	0.258982	0.333	0.629	5.32952e-12
EP300	7.03641e-18	0.258139	0.305	0.59	1.2954e-13
LRRC41	1.68899e-13	0.257769	0.076	0.181	3.10943e-09
CSRNP1	2.24906e-10	0.257696	0.429	0.657	4.14052e-06
TP53I13	5.13971e-08	0.257556	0.124	0.181	0.000946221
NR1H2	1.9027e-19	0.257287	0.143	0.362	3.50287e-15
TSEN34	1.97474e-15	0.256213	0.124	0.295	3.63549e-11
MGRN1	4.84752e-12	0.256091	0.2	0.39	8.92429e-08
SUCO	2.03145e-12	0.255293	0.229	0.39	3.73991e-08
THEMIS2	7.25354e-16	0.254681	0.152	0.362	1.33538e-11
HIST1H2BD	5.19797e-08	0.2545	0.114	0.171	0.000956947
RP11-115H15.2	1.9887e-12	0.254329	0.2	0.362	3.6612e-08
SIRT7	1.40962e-09	0.252895	0.124	0.171	2.59512e-05
CHPT1	7.80646e-23	0.25221	0.229	0.524	1.43717e-18
DNAJC1	1.17205e-20	0.251787	0.162	0.457	2.15775e-16
LENG8	3.10502e-20	0.251573	0.295	0.619	5.71634e-16
CDS2	5.86504e-17	0.251152	0.181	0.429	1.07975e-12
CCDC69	2.2513e-08	0.251124	0.162	0.276	0.000414463
RPS27	1.74085e-06	0.251044	0.914	1	0.032049
SCAF11	5.53538e-17	0.249236	0.352	0.676	1.01906e-12
PPM1B	7.13159e-16	0.249004	0.162	0.4	1.31293e-11
ACTR3	5.33513e-22	0.248678	0.267	0.638	9.82198e-18
USP12	3.84982e-12	0.248644	0.19	0.324	7.08751e-08
MYO1G	2.55294e-15	0.248569	0.181	0.39	4.69997e-11
GLTSCR2	1.5297e-17	0.248501	0.59	0.905	2.81618e-13
GLS	1.90415e-20	0.248403	0.133	0.39	3.50554e-16
FBXW7	5.79522e-12	0.247965	0.124	0.286	1.0669e-07
RRAS2	1.52655e-07	0.247929	0.038	0.114	0.00281037
SAR1A	1.22399e-23	0.247844	0.2	0.524	2.25337e-19
PER1	8.87823e-18	0.24775	0.371	0.686	1.63448e-13
YWHAZ	4.64361e-14	0.247197	0.695	0.962	8.54888e-10
CIITA	6.22314e-13	0.247112	0.171	0.286	1.14568e-08
AAK1	7.64541e-16	0.247086	0.248	0.486	1.40752e-11
CDKN1B	7.73343e-20	0.246664	0.248	0.562	1.42372e-15
RBM26	1.09791e-14	0.24644	0.286	0.514	2.02125e-10
LINC00969	4.30854e-10	0.24624	0.162	0.324	7.93203e-06
ITSN2	4.73589e-13	0.24577	0.248	0.514	8.71878e-09
CYTH3	6.26635e-09	0.245744	0.162	0.229	0.000115364
ZFP36	5.69189e-13	0.245312	0.514	0.81	1.04788e-08
CD48	2.29631e-12	0.245025	0.133	0.276	4.22751e-08
PAX5	5.28246e-19	0.244526	0.457	0.838	9.72502e-15
C16orf72	4.34769e-19	0.243464	0.429	0.762	8.0041e-15
AFF4	1.5503e-17	0.243384	0.248	0.552	2.8541e-13
MED29	1.14039e-10	0.243205	0.114	0.267	2.09946e-06
DCAF8	8.33318e-10	0.242988	0.133	0.21	1.53414e-05
PPIL4	5.79589e-14	0.242551	0.143	0.333	1.06702e-09
CYLD	1.0964e-14	0.242225	0.295	0.571	2.01847e-10
AK1	1.5633e-06	0.242112	0.105	0.105	0.0287803
RUNX3	1.12016e-09	0.241939	0.095	0.171	2.06221e-05
ARL6IP5	6.85981e-14	0.240842	0.162	0.4	1.26289e-09
CIC	4.27774e-17	0.240667	0.133	0.352	7.87532e-13
SERINC1	5.23112e-13	0.240412	0.171	0.352	9.63049e-09
SH3KBP1	7.88991e-21	0.240287	0.229	0.638	1.45253e-16
FOXP1	1.29368e-13	0.239171	0.429	0.724	2.38166e-09
CELF1	1.38926e-19	0.238904	0.352	0.648	2.55764e-15
OSER1	4.15735e-20	0.238857	0.248	0.524	7.65369e-16
PARP8	4.56733e-11	0.237952	0.162	0.295	8.40845e-07
AKNA	4.66298e-16	0.237802	0.19	0.39	8.58455e-12
CPEB4	1.07378e-07	0.237527	0.086	0.171	0.00197683
CH507-42P11.8	2.83241e-11	0.236738	0.171	0.248	5.21447e-07
SON	4.60784e-22	0.236455	0.495	0.848	8.48303e-18
C5orf56	2.04332e-15	0.236333	0.105	0.314	3.76176e-11
SDE2	2.31961e-15	0.236255	0.238	0.448	4.27041e-11
ZBTB7A	2.525e-15	0.235989	0.267	0.514	4.64852e-11
ADPGK	5.56706e-16	0.235923	0.219	0.457	1.0249e-11
DIDO1	1.56717e-10	0.235578	0.095	0.286	2.88515e-06
HLA-B	4.0649e-08	0.235426	0.924	0.99	0.000748348
AMD1	3.66366e-19	0.235416	0.267	0.6	6.7448e-15
DUSP6	3.00598e-07	0.23474	0.133	0.2	0.00553401
TTC14	3.34543e-11	0.234319	0.124	0.124	6.15894e-07
GGNBP2	8.14863e-20	0.23292	0.333	0.686	1.50016e-15
JUP	1.10227e-13	0.232693	0.257	0.61	2.02928e-09
HLA-DMB	3.03079e-09	0.232161	0.133	0.248	5.57968e-05
CARD19	2.33973e-18	0.231806	0.181	0.39	4.30744e-14
RNF125	7.5332e-18	0.23096	0.19	0.41	1.38686e-13
CTSB	9.3804e-31	0.23093	0.152	0.59	1.72693e-26
SCFD1	2.17696e-16	0.229542	0.133	0.343	4.00778e-12
GNA13	5.1378e-14	0.22946	0.39	0.705	9.45868e-10
UBALD2	1.44053e-17	0.22898	0.476	0.81	2.65202e-13
NDEL1	2.36978e-09	0.228953	0.152	0.257	4.36276e-05
KAT6A	9.29088e-23	0.228763	0.248	0.629	1.71045e-18
BAZ2B	6.23014e-08	0.228759	0.257	0.4	0.00114697
ZBTB10	2.9035e-13	0.228573	0.181	0.39	5.34534e-09
PPTC7	2.31586e-16	0.228525	0.286	0.543	4.26351e-12
FOXO1	1.1296e-08	0.227275	0.2	0.352	0.000207959
SOD2	3.84707e-18	0.227172	0.295	0.619	7.08246e-14
DDX17	7.05739e-13	0.226845	0.39	0.667	1.29927e-08
Y_RNA	4.68205e-12	0.22683	0.114	0.248	8.61965e-08
TOB1	2.08071e-17	0.226515	0.295	0.59	3.83058e-13
SETDB1	9.65369e-11	0.226291	0.067	0.219	1.77724e-06
ZRANB2	6.04599e-12	0.226285	0.229	0.476	1.11307e-07
USP9X	2.17387e-15	0.225951	0.171	0.495	4.0021e-11
SELENOT	8.71278e-18	0.225706	0.276	0.619	1.60402e-13
DDX24	1.0549e-16	0.225438	0.324	0.657	1.94207e-12
SLC35D1	7.14744e-13	0.225224	0.152	0.324	1.31584e-08
AP4B1	3.44019e-08	0.225134	0.114	0.257	0.000633339
SPON2	4.77062e-08	0.22502	0.162	0.248	0.000878272
TMF1	1.3035e-12	0.223729	0.257	0.495	2.39975e-08
SLC38A1	1.64123e-12	0.222942	0.181	0.371	3.02151e-08
ZBTB11	9.91464e-15	0.222306	0.162	0.39	1.82529e-10
KLHDC2	2.951e-10	0.221952	0.105	0.19	5.43279e-06
WDR13	3.10762e-17	0.221135	0.114	0.295	5.72112e-13
FBXO11	3.27145e-16	0.220987	0.286	0.6	6.02273e-12
RB1CC1	2.55001e-11	0.220805	0.238	0.41	4.69457e-07
AGO1	5.84652e-12	0.220672	0.057	0.21	1.07634e-07
KRAS	4.93798e-11	0.220519	0.19	0.4	9.09082e-07
HOOK3	5.38507e-21	0.220329	0.124	0.419	9.91391e-17
TNK2	7.76697e-07	0.220272	0.124	0.229	0.014299
RLIM	1.84146e-14	0.219681	0.2	0.41	3.39013e-10
BAHCC1	5.4436e-16	0.219268	0.248	0.543	1.00217e-11
STX12	3.64811e-07	0.219241	0.086	0.21	0.00671617
SAMD4B	1.26087e-11	0.219109	0.229	0.419	2.32126e-07
EXOC1	2.68022e-07	0.218972	0.076	0.2	0.00493429
IGHD	3.46709e-09	0.218813	0.181	0.324	6.38291e-05
FBXL3	4.37939e-12	0.218488	0.19	0.381	8.06245e-08
CD99	6.09107e-19	0.218474	0.467	0.857	1.12137e-14
PYM1	1.28332e-10	0.218323	0.038	0.162	2.36259e-06
TSC1	2.24374e-06	0.217883	0.057	0.105	0.0413072
IRS2	4.6527e-16	0.217358	0.343	0.733	8.56562e-12
IL6ST	1.19499e-16	0.217278	0.057	0.238	2.19999e-12
ZFAND5	8.64418e-19	0.217192	0.295	0.6	1.59139e-14
HIST2H2BE	2.36629e-08	0.216045	0.133	0.267	0.000435634
RFX5	2.51929e-07	0.215792	0.162	0.295	0.00463802
AUTS2	1.96439e-17	0.21559	0.171	0.429	3.61644e-13
SRSF5	1.09977e-17	0.215181	0.41	0.752	2.02468e-13
EIF2AK1	8.48703e-19	0.214207	0.105	0.438	1.56246e-14
EIF1B	1.12866e-17	0.214194	0.286	0.629	2.07786e-13
AHR	6.98532e-16	0.214139	0.2	0.438	1.286e-11
KIAA0922	3.82581e-07	0.213536	0.171	0.248	0.00704331
VAMP2	1.77597e-22	0.213274	0.467	0.886	3.26956e-18
CREBZF	1.78927e-06	0.21308	0.133	0.229	0.0329404
DNM2	3.42173e-17	0.212976	0.219	0.486	6.2994e-13
HLA-DRB5	3.76496e-14	0.212957	0.143	0.429	6.93128e-10
NR2C1	1.84208e-12	0.21196	0.124	0.276	3.39127e-08
CLEC14A	1.99995e-15	0.211803	0.257	0.6	3.6819e-11
ZNF791	1.22803e-11	0.211695	0.286	0.514	2.26079e-07
GRINA	9.8206e-09	0.211525	0.086	0.219	0.000180797
VEZF1	2.68684e-21	0.211178	0.086	0.362	4.94647e-17
POU2F1	1.00995e-15	0.211157	0.152	0.371	1.85931e-11
NLRP1	2.29255e-07	0.210322	0.143	0.276	0.00422058
ATM	5.23902e-09	0.209853	0.152	0.229	9.64503e-05
RFX1	7.8156e-09	0.209814	0.086	0.171	0.000143885
ERBIN	9.15966e-16	0.209751	0.143	0.39	1.68629e-11
FGFR1OP2	1.75025e-14	0.209511	0.057	0.19	3.22221e-10
AES	8.71363e-13	0.20949	0.457	0.771	1.60418e-08
FNBP4	6.12165e-14	0.20909	0.276	0.562	1.127e-09
SUGP2	4.4326e-13	0.208624	0.238	0.514	8.16041e-09
RPL18AP16	8.71208e-14	0.208617	0.076	0.2	1.60389e-09
TGOLN2	4.22345e-21	0.208568	0.343	0.733	7.77537e-17
SIRT2	4.88087e-11	0.208526	0.143	0.286	8.98568e-07
ZFAS1	1.33605e-18	0.208358	0.495	0.867	2.45967e-14
SLC4A7	2.58927e-15	0.208328	0.105	0.276	4.76685e-11
CAPZA2	3.78205e-18	0.207944	0.162	0.457	6.96276e-14
TRIP12	2.78386e-18	0.207812	0.143	0.429	5.12509e-14
SIPA1L1	1.34435e-07	0.207357	0.095	0.19	0.00247495
TUBA1A	5.01168e-16	0.207197	0.467	0.838	9.2265e-12
KMT2C	5.12274e-15	0.206772	0.219	0.495	9.43097e-11
FAM49A	2.41474e-10	0.206569	0.095	0.248	4.44553e-06
RPL39	4.77136e-09	0.206204	0.686	0.943	8.78408e-05
FAM214A	1.01896e-13	0.206098	0.095	0.229	1.8759e-09
MEF2D	5.21747e-15	0.206085	0.476	0.8	9.60536e-11
MED13L	8.7137e-16	0.205675	0.457	0.79	1.60419e-11
USP7	1.11137e-15	0.205402	0.238	0.533	2.04604e-11
PLEKHB2	1.37514e-20	0.205296	0.152	0.429	2.53164e-16
FBXO9	9.93441e-19	0.204768	0.086	0.314	1.82892e-14
SFPQ	2.00116e-10	0.203227	0.686	0.924	3.68414e-06
RSRC2	1.0377e-12	0.203198	0.39	0.619	1.91041e-08
SHISA5	5.22577e-22	0.203196	0.143	0.552	9.62063e-18
MAN2A1	3.23449e-10	0.202968	0.133	0.314	5.9547e-06
C6orf48	1.13261e-22	0.202916	0.362	0.762	2.08514e-18
B4GALT1	1.63555e-12	0.202775	0.343	0.581	3.01104e-08
RASD1	1.47564e-08	0.202436	0.057	0.124	0.000271665
GRAMD1A	3.53772e-12	0.202412	0.152	0.4	6.51294e-08
IAH1	4.80183e-15	0.202393	0.124	0.343	8.84016e-11
TOX4	5.00107e-17	0.201294	0.124	0.314	9.20697e-13
DOCK10	2.25284e-15	0.201109	0.076	0.314	4.14748e-11
BACH1	1.6948e-14	0.200836	0.133	0.343	3.12012e-10
GADD45B	1.89315e-11	0.200647	0.295	0.524	3.48529e-07
MANF	2.33923e-17	0.200066	0.057	0.286	4.30652e-13
